# Supplementary material for: Patterns of genetic diversity of the cryptogenic red alga Polysiphonia morrowii (Ceramiales, Rhodophyta) suggest multiple origins of the Atlantic populations
Source: Ecol Evol. 2016 Jul 19;6(16):5635–47. doi: 10.1002/ece3.2135 (PMC4983580; doi:10.1002/ece3.2135)
Supplement: Supplementary file 2 — Appendix S1. Sampling and genetic information for 521 individuals. [file ECE3-6-5635-s002.txt]

ID_sample	Area	Location	Sampling date	Chlorotype	GB Accesion number for chlorotype	Mitotype	GB Accesion number for chlorotype	Cytotype
P0040	North Atlantic	Roscoff, France	January 28th 2009	C2	KP729449	M2	KP729459	C2_M2
P0041	North Atlantic	Roscoff, France	January 28th 2009	C2	KP729449	M2	KP729459	C2_M2
P0042	North Atlantic	Roscoff, France	January 28th 2009	C1	KP729448	M4	KP729461	C1_M4
P0043	North Atlantic	Roscoff, France	January 28th 2009	C2	KP729449	M2	KP729459	C2_M2
P0047	North Atlantic	Roscoff, France	January 28th 2009	C2	KP729449	M2	KP729459	C2_M2
P0048	North Atlantic	Roscoff, France	January 28th 2009	C2	KP729449	M4	KP729461	C2_M4
P0296	North Atlantic	Roscoff, France	April 2th 2010	C2	KP729449	M2	KP729459	C2_M2
P0297	North Atlantic	Roscoff, France	April 2th 2010	C1	KP729448	M1	KP729458	C1_M1
P0300	North Atlantic	Roscoff, France	April 2th 2010	C2	KP729449	M2	KP729459	C2_M2
P0301	North Atlantic	Roscoff, France	April 2th 2010	C2	KP729449	M2	KP729459	C2_M2
P0302	North Atlantic	Roscoff, France	April 2th 2010	C2	KP729449	M2	KP729459	C2_M2
P0309	North Atlantic	Roscoff, France	April 2th 2010	C2	KP729449	M2	KP729459	C2_M2
P0310	North Atlantic	Roscoff, France	April 2th 2010	C2	KP729449	M2	KP729459	C2_M2
P0312	North Atlantic	Roscoff, France	April 2th 2010	C2	KP729449	M2	KP729459	C2_M2
P0313	North Atlantic	Roscoff, France	April 2th 2010	C1	KP729448	M4	KP729461	C1_M4
P0314	North Atlantic	Roscoff, France	April 2th 2010	C2	KP729449	M2	KP729459	C2_M2
P0315	North Atlantic	Roscoff, France	April 2th 2010	C2	KP729449	M2	KP729459	C2_M2
P0316	North Atlantic	Roscoff, France	April 2th 2010	C2	KP729449	M2	KP729459	C2_M2
P0317	North Atlantic	Roscoff, France	April 2th 2010	C1	KP729448	M1	KP729458	C1_M1
P0318	North Atlantic	Roscoff, France	April 2th 2010	C2	KP729449	M2	KP729459	C2_M2
P0319	North Atlantic	Roscoff, France	April 2th 2010	C2	KP729449	M2	KP729459	C2_M2
P0320	North Atlantic	Roscoff, France	April 2th 2010	C2	KP729449	M2	KP729459	C2_M2
P0322	North Atlantic	Roscoff, France	April 2th 2010	C2	KP729449	M2	KP729459	C2_M2
P0323	North Atlantic	Roscoff, France	April 2th 2010	C2	KP729449	M2	KP729459	C2_M2
P0325	North Atlantic	Roscoff, France	April 2th 2010	C2	KP729449	M2	KP729459	C2_M2
P0327	North Atlantic	Roscoff, France	April 2th 2010	C1	KP729448	M1	KP729458	C1_M1
P0329	North Atlantic	Roscoff, France	April 2th 2010	C3	KP729450	M2	KP729459	C3_M2
P0332	North Atlantic	Roscoff, France	April 2th 2010	C2	KP729449	M2	KP729459	C2_M2
P0356	North Atlantic	Perros-Guirec, France	April 15th 2011	C1	KP729448	M3	KP729460	C1_M3
P0357	North Atlantic	Perros-Guirec, France	April 15th 2011	C1	KP729448	M3	KP729460	C1_M3
P0359	North Atlantic	Perros-Guirec, France	April 15th 2011	C1	KP729448	M3	KP729460	C1_M3
P0360	North Atlantic	Perros-Guirec, France	April 15th 2011	C1	KP729448	M3	KP729460	C1_M3
P0361	North Atlantic	Perros-Guirec, France	April 15th 2011	C1	KP729448	M3	KP729460	C1_M3
P0363	North Atlantic	Perros-Guirec, France	April 15th 2011	C1	KP729448	M3	KP729460	C1_M3
P0364	North Atlantic	Perros-Guirec, France	April 15th 2011	C1	KP729448	M3	KP729460	C1_M3
P0391	North Atlantic	Quiberon, France	April 28th 2011	C1	KP729448	M3	KP729460	C1_M3
P0392	North Atlantic	Quiberon, France	April 28th 2011	C1	KP729448	M3	KP729460	C1_M3
P0393	North Atlantic	Quiberon, France	April 28th 2011	C1	KP729448	M3	KP729460	C1_M3
P0394	North Atlantic	Quiberon, France	April 28th 2011	C1	KP729448	M3	KP729460	C1_M3
P0395	North Atlantic	Quiberon, France	April 28th 2011	C2	KP729449	M2	KP729459	C2_M2
P0396	North Atlantic	Quiberon, France	April 28th 2011	C1	KP729448	M4	KP729461	C1_M4
P0397	North Atlantic	Quiberon, France	April 28th 2011	C2	KP729449	M2	KP729459	C2_M2
P0399	North Atlantic	Quiberon, France	April 28th 2011	C2	KP729449	M2	KP729459	C2_M2
P0400	North Atlantic	Quiberon, France	April 28th 2011	C1	KP729448	M3	KP729460	C1_M3
P0406	North Atlantic	Quiberon, France	March 30th 2011	C3	KP729450	M3	KP729460	C3_M3
P0407	North Atlantic	Quiberon, France	March 30th 2011	C1	KP729448	M3	KP729460	C1_M3
P0408	North Atlantic	Quiberon, France	March 30th 2011	C1	KP729448	M3	KP729460	C1_M3
P0409	North Atlantic	Quiberon, France	March 30th 2011	C1	KP729448	M3	KP729460	C1_M3
P0410	North Atlantic	Quiberon, France	March 30th 2011	C1	KP729448	M3	KP729460	C1_M3
P0412	North Atlantic	Quiberon, France	March 30th 2011	C3	KP729450	M3	KP729460	C3_M3
P0413	North Atlantic	Quiberon, France	March 30th 2011	C2	KP729449	M2	KP729459	C2_M2
P0414	North Atlantic	Quiberon, France	March 30th 2011	C3	KP729450	M2	KP729459	C3_M2
P0415	North Atlantic	Quiberon, France	March 30th 2011	C2	KP729449	M2	KP729459	C2_M2
P0416	North Atlantic	Quiberon, France	March 30th 2011	C2	KP729449	M2	KP729459	C2_M2
P0417	North Atlantic	Quiberon, France	March 30th 2011	C1	KP729448	M3	KP729460	C1_M3
P0418	North Atlantic	Quiberon, France	March 30th 2011	C3	KP729450	M3	KP729460	C3_M3
P0419	North Atlantic	Quiberon, France	March 30th 2011	C3	KP729450	M3	KP729460	C3_M3
P0420	North Atlantic	Quiberon, France	March 30th 2011	C2	KP729449	M2	KP729459	C2_M2
P0423	North Atlantic	Quiberon, France	March 30th 2011	C2	KP729449	M2	KP729459	C2_M2
P0424	North Atlantic	Quiberon, France	March 30th 2011	C2	KP729449	M3	KP729460	C2_M3
P0425	North Atlantic	Quiberon, France	March 30th 2011	C2	KP729449	M3	KP729460	C2_M3
P0427	North Atlantic	Dinard, France	April 18th 2011	C1	KP729448	M4	KP729461	C1_M4
P0428	North Atlantic	Dinard, France	April 18th 2011	C1	KP729448	M4	KP729461	C1_M4
P0429	North Atlantic	Dinard, France	April 18th 2011	C1	KP729448	M4	KP729461	C1_M4
P0430	North Atlantic	Dinard, France	April 18th 2011	C1	KP729448	M4	KP729461	C1_M4
P0431	North Atlantic	Dinard, France	April 18th 2011	C1	KP729448	M4	KP729461	C1_M4
P0432	North Atlantic	Dinard, France	April 18th 2011	C1	KP729448	M4	KP729461	C1_M4
P0436	North Atlantic	Dinard, France	April 18th 2011	C1	KP729448	M4	KP729461	C1_M4
P0437	North Atlantic	Dinard, France	April 18th 2011	C1	KP729448	M4	KP729461	C1_M4
P0438	North Atlantic	Dinard, France	April 18th 2011	C1	KP729448	M4	KP729461	C1_M4
P0439	North Atlantic	Dinard, France	April 18th 2011	C1	KP729448	M4	KP729461	C1_M4
P0441	North Atlantic	Dinard, France	April 18th 2011	C1	KP729448	M4	KP729461	C1_M4
P0442	North Atlantic	Dinard, France	April 18th 2011	C1	KP729448	M4	KP729461	C1_M4
P0443	North Atlantic	Dinard, France	April 18th 2011	C1	KP729448	M4	KP729461	C1_M4
P0444	North Atlantic	Dinard, France	April 18th 2011	C1	KP729448	M4	KP729461	C1_M4
P0445	North Atlantic	Dinard, France	April 18th 2011	C1	KP729448	M4	KP729461	C1_M4
P0446	North Atlantic	Dinard, France	April 18th 2011	C1	KP729448	M4	KP729461	C1_M4
P0447	North Atlantic	Dinard, France	April 18th 2011	C1	KP729448	M4	KP729461	C1_M4
P0448	North Atlantic	Dinard, France	April 18th 2011	C1	KP729448	M4	KP729461	C1_M4
P0450	North Atlantic	Dinard, France	April 18th 2011	C1	KP729448	M4	KP729461	C1_M4
P0451	North Atlantic	Dinard, France	April 18th 2011	C1	KP729448	M4	KP729461	C1_M4
P0452	North Atlantic	Dinard, France	April 18th 2011	C1	KP729448	M4	KP729461	C1_M4
P0453	North Atlantic	Dinard, France	April 18th 2011	C1	KP729448	M4	KP729461	C1_M4
P0454	North Atlantic	Dinard, France	April 18th 2011	C1	KP729448	M4	KP729461	C1_M4
P0455	North Atlantic	Dinard, France	April 18th 2011	C1	KP729448	M4	KP729461	C1_M4
P0456	North Atlantic	Dinard, France	April 18th 2011	C1	KP729448	M4	KP729461	C1_M4
P0458	North Atlantic	Saint-Malo, France	April 22th 2010	C1	KP729448	M3	KP729460	C1_M3
P0459	North Atlantic	Saint-Malo, France	April 22th 2010	C1	KP729448	M3	KP729460	C1_M3
P0460	North Atlantic	Saint-Malo, France	April 22th 2010	C1	KP729448	M3	KP729460	C1_M3
P0461	North Atlantic	Saint-Malo, France	April 22th 2010	C1	KP729448	M3	KP729460	C1_M3
P0462	North Atlantic	Saint-Malo, France	April 22th 2010	C1	KP729448	M3	KP729460	C1_M3
P0463	North Atlantic	Saint-Malo, France	April 22th 2010	C1	KP729448	M3	KP729460	C1_M3
P0464	North Atlantic	Saint-Malo, France	April 22th 2010	C1	KP729448	M3	KP729460	C1_M3
P0465	North Atlantic	Saint-Malo, France	April 22th 2010	C1	KP729448	M3	KP729460	C1_M3
P0466	North Atlantic	Saint-Malo, France	April 22th 2010	C1	KP729448	M3	KP729460	C1_M3
P0468	North Atlantic	Saint-Malo, France	April 22th 2010	C1	KP729448	M3	KP729460	C1_M3
P0470	North Atlantic	Saint-Malo, France	April 22th 2010	C1	KP729448	M3	KP729460	C1_M3
P0471	North Atlantic	Saint-Malo, France	April 22th 2010	C1	KP729448	M3	KP729460	C1_M3
P0472	North Atlantic	Saint-Malo, France	April 22th 2010	C1	KP729448	M3	KP729460	C1_M3
P0474	North Atlantic	Saint-Malo, France	April 22th 2010	C1	KP729448	M3	KP729460	C1_M3
P0475	North Atlantic	Saint-Malo, France	April 22th 2010	C1	KP729448	M3	KP729460	C1_M3
P0476	North Atlantic	Saint-Malo, France	April 22th 2010	C1	KP729448	M3	KP729460	C1_M3
P0477	North Atlantic	Saint-Malo, France	April 22th 2010	C1	KP729448	M3	KP729460	C1_M3
P0478	North Atlantic	Saint-Malo, France	April 22th 2010	C1	KP729448	M3	KP729460	C1_M3
P0479	North Atlantic	Saint-Malo, France	April 22th 2010	C1	KP729448	M3	KP729460	C1_M3
P0480	North Atlantic	Saint-Malo, France	April 22th 2010	C1	KP729448	M3	KP729460	C1_M3
P0481	North Atlantic	Saint-Malo, France	April 22th 2010	C1	KP729448	M3	KP729460	C1_M3
P0482	North Atlantic	Saint-Malo, France	April 22th 2010	C1	KP729448	M3	KP729460	C1_M3
P0483	North Atlantic	Saint-Malo, France	April 22th 2010	C1	KP729448	M3	KP729460	C1_M3
P0484	North Atlantic	Saint-Malo, France	April 22th 2010	C1	KP729448	M3	KP729460	C1_M3
P0485	North Atlantic	Saint-Malo, France	April 22th 2010	C1	KP729448	M3	KP729460	C1_M3
P0486	North Atlantic	Saint-Malo, France	April 22th 2010	C1	KP729448	M3	KP729460	C1_M3
P0488	North Atlantic	Rothéneuf, France	April 23th 2010	C1	KP729448	M3	KP729460	C1_M3
P0489	North Atlantic	Rothéneuf, France	April 23th 2010	C1	KP729448	M3	KP729460	C1_M3
P0490	North Atlantic	Rothéneuf, France	April 23th 2010	C1	KP729448	M3	KP729460	C1_M3
P0491	North Atlantic	Rothéneuf, France	April 23th 2010	C1	KP729448	M3	KP729460	C1_M3
P0493	North Atlantic	Rothéneuf, France	April 23th 2010	C1	KP729448	M3	KP729460	C1_M3
P0494	North Atlantic	Rothéneuf, France	April 23th 2010	C1	KP729448	M3	KP729460	C1_M3
P0495	North Atlantic	Rothéneuf, France	April 23th 2010	C1	KP729448	M3	KP729460	C1_M3
P0496	North Atlantic	Rothéneuf, France	April 23th 2010	C1	KP729448	M3	KP729460	C1_M3
P0497	North Atlantic	Rothéneuf, France	April 23th 2010	C1	KP729448	M3	KP729460	C1_M3
P0498	North Atlantic	Rothéneuf, France	April 23th 2010	C1	KP729448	M3	KP729460	C1_M3
P0499	North Atlantic	Rothéneuf, France	April 23th 2010	C1	KP729448	M3	KP729460	C1_M3
P0500	North Atlantic	Rothéneuf, France	April 23th 2010	C1	KP729448	M3	KP729460	C1_M3
P0501	North Atlantic	Rothéneuf, France	April 23th 2010	C1	KP729448	M3	KP729460	C1_M3
P0502	North Atlantic	Rothéneuf, France	April 23th 2010	C1	KP729448	M3	KP729460	C1_M3
P0503	North Atlantic	Rothéneuf, France	April 23th 2010	C1	KP729448	M3	KP729460	C1_M3
P0504	North Atlantic	Rothéneuf, France	April 23th 2010	C1	KP729448	M3	KP729460	C1_M3
P0505	North Atlantic	Rothéneuf, France	April 23th 2010	C1	KP729448	M3	KP729460	C1_M3
P0506	North Atlantic	Rothéneuf, France	April 23th 2010	C1	KP729448	M3	KP729460	C1_M3
P0507	North Atlantic	Rothéneuf, France	April 23th 2010	C1	KP729448	M3	KP729460	C1_M3
P0508	North Atlantic	Rothéneuf, France	April 23th 2010	C1	KP729448	M3	KP729460	C1_M3
P0509	North Atlantic	Rothéneuf, France	April 23th 2010	C1	KP729448	M3	KP729460	C1_M3
P0510	North Atlantic	Rothéneuf, France	April 23th 2010	C1	KP729448	M3	KP729460	C1_M3
P0513	North Atlantic	Rothéneuf, France	April 23th 2010	C1	KP729448	M3	KP729460	C1_M3
P0514	North Atlantic	Rothéneuf, France	April 23th 2010	C1	KP729448	M3	KP729460	C1_M3
P0515	North Atlantic	Rothéneuf, France	April 23th 2010	C1	KP729448	M3	KP729460	C1_M3
P0568	North Atlantic	Roscoff, France	February 2th 2011	C2	KP729449	M2	KP729459	C2_M2
P0569	North Atlantic	Roscoff, France	February 2th 2011	C2	KP729449	M2	KP729459	C2_M2
P0570	North Atlantic	Roscoff, France	February 2th 2011	C2	KP729449	M2	KP729459	C2_M2
P0571	North Atlantic	Roscoff, France	February 2th 2011	C2	KP729449	M2	KP729459	C2_M2
P0572	North Atlantic	Roscoff, France	February 2th 2011	C2	KP729449	M2	KP729459	C2_M2
P0573	North Atlantic	Roscoff, France	February 2th 2011	C2	KP729449	M2	KP729459	C2_M2
P0574	North Atlantic	Roscoff, France	February 2th 2011	C2	KP729449	M2	KP729459	C2_M2
P0575	North Atlantic	Roscoff, France	February 2th 2011	C2	KP729449	M2	KP729459	C2_M2
P0576	North Atlantic	Roscoff, France	February 2th 2011	C2	KP729449	M2	KP729459	C2_M2
P0577	North Atlantic	Roscoff, France	February 2th 2011	C2	KP729449	M2	KP729459	C2_M2
P0578	North Atlantic	Roscoff, France	February 2th 2011	C2	KP729449	M2	KP729459	C2_M2
P0579	North Atlantic	Roscoff, France	February 2th 2011	C2	KP729449	M2	KP729459	C2_M2
P0580	North Atlantic	Roscoff, France	February 2th 2011	C2	KP729449	M5	KP729462	C2_M5
P0581	North Atlantic	Roscoff, France	February 2th 2011	C2	KP729449	M2	KP729459	C2_M2
P0583	North Atlantic	Roscoff, France	February 2th 2011	C2	KP729449	M2	KP729459	C2_M2
P0584	North Atlantic	Roscoff, France	February 2th 2011	C2	KP729449	M2	KP729459	C2_M2
P0585	North Atlantic	Roscoff, France	February 2th 2011	C2	KP729449	M2	KP729459	C2_M2
P0586	North Atlantic	Roscoff, France	February 2th 2011	C2	KP729449	M2	KP729459	C2_M2
P0587	North Atlantic	Roscoff, France	February 2th 2011	C2	KP729449	M2	KP729459	C2_M2
P0590	North Atlantic	Roscoff, France	February 2th 2011	C2	KP729449	M2	KP729459	C2_M2
P0592	North Atlantic	Roscoff, France	February 2th 2011	C1	KP729448	M3	KP729460	C1_M3
P0593	North Atlantic	Roscoff, France	February 2th 2011	C1	KP729448	M3	KP729460	C1_M3
P0594	North Atlantic	Quiberon, France	February 19th 2011	C1	KP729448	M3	KP729460	C1_M3
P0595	North Atlantic	Quiberon, France	February 19th 2011	C1	KP729448	M3	KP729460	C1_M3
P0596	North Atlantic	Quiberon, France	February 19th 2011	C1	KP729448	M3	KP729460	C1_M3
P0597	North Atlantic	Quiberon, France	February 19th 2011	C1	KP729448	M3	KP729460	C1_M3
P0600	North Atlantic	Quiberon, France	February 19th 2011	C1	KP729448	M3	KP729460	C1_M3
P0601	North Atlantic	Quiberon, France	February 19th 2011	C1	KP729448	M3	KP729460	C1_M3
P0602	North Atlantic	Quiberon, France	February 19th 2011	C1	KP729448	M3	KP729460	C1_M3
P0603	North Atlantic	Quiberon, France	February 19th 2011	C1	KP729448	M3	KP729460	C1_M3
P0604	North Atlantic	Quiberon, France	February 19th 2011	C1	KP729448	M3	KP729460	C1_M3
P0606	North Atlantic	Quiberon, France	February 19th 2011	C1	KP729448	M3	KP729460	C1_M3
P0607	North Atlantic	Quiberon, France	February 19th 2011	C1	KP729448	M3	KP729460	C1_M3
P0608	North Atlantic	Quiberon, France	February 19th 2011	C1	KP729448	M3	KP729460	C1_M3
P0609	North Atlantic	Quiberon, France	February 19th 2011	C1	KP729448	M3	KP729460	C1_M3
P0610	North Atlantic	Quiberon, France	February 19th 2011	C1	KP729448	M3	KP729460	C1_M3
P0611	North Atlantic	Quiberon, France	February 19th 2011	C1	KP729448	M3	KP729460	C1_M3
P0612	North Atlantic	Quiberon, France	February 19th 2011	C1	KP729448	M3	KP729460	C1_M3
P0613	North Atlantic	Quiberon, France	February 19th 2011	C1	KP729448	M3	KP729460	C1_M3
P0614	North Atlantic	Quiberon, France	February 19th 2011	C1	KP729448	M3	KP729460	C1_M3
P0615	North Atlantic	Quiberon, France	February 19th 2011	C1	KP729448	M3	KP729460	C1_M3
P0616	North Atlantic	Quiberon, France	February 19th 2011	C1	KP729448	M4	KP729461	C1_M4
P0617	North Atlantic	Quiberon, France	February 19th 2011	C1	KP729448	M4	KP729461	C1_M4
P0618	North Atlantic	Quiberon, France	February 19th 2011	C1	KP729448	M4	KP729461	C1_M4
P0619	South Atlantic	Casino, Nuevo Gulf, Argentina	September 21th 2009	C1	KP729448	M4	KP729461	C1_M4
P0620	South Atlantic	Casino, Nuevo Gulf, Argentina	September 21th 2009	C1	KP729448	M4	KP729461	C1_M4
P0621	South Atlantic	Casino, Nuevo Gulf, Argentina	September 21th 2009	C1	KP729448	M3	KP729460	C1_M3
P0622	South Atlantic	Casino, Nuevo Gulf, Argentina	September 21th 2009	C1	KP729448	M3	KP729460	C1_M3
P0623	South Atlantic	Casino, Nuevo Gulf, Argentina	September 21th 2009	C1	KP729448	M3	KP729460	C1_M3
P0625	South Atlantic	Casino, Nuevo Gulf, Argentina	September 21th 2009	C5	KP729452	M4	KP729461	C5_M4
P0626	South Atlantic	Casino, Nuevo Gulf, Argentina	September 21th 2009	C1	KP729448	M4	KP729461	C1_M4
P0627	South Atlantic	Casino, Nuevo Gulf, Argentina	September 21th 2009	C1	KP729448	M4	KP729461	C1_M4
P0629	South Atlantic	Casino, Nuevo Gulf, Argentina	September 21th 2009	C1	KP729448	M4	KP729461	C1_M4
P0630	South Atlantic	Casino, Nuevo Gulf, Argentina	September 21th 2009	C5	KP729452	M4	KP729461	C5_M4
P0631	South Atlantic	Casino, Nuevo Gulf, Argentina	September 21th 2009	C1	KP729448	M4	KP729461	C1_M4
P0632	North Atlantic	Roscoff, France	March 9th 2011	C2	KP729449	M2	KP729459	C2_M2
P0633	North Atlantic	Roscoff, France	March 9th 2011	C4	KP729451	M6	KP729463	C4_M6
P0638	North Pacific	Deoksan, Gangwondo, Korea	January 14th 2012	C1	KP729448	M3	KP729460	C1_M3
P0642	North Atlantic	Roscoff, France	March 23th 2011	C2	KP729449	M2	KP729459	C2_M2
P0643	North Atlantic	Roscoff, France	March 23th 2011	C2	KP729449	M2	KP729459	C2_M2
P0644	North Atlantic	Roscoff, France	March 23th 2011	C2	KP729449	M2	KP729459	C2_M2
P0645	North Atlantic	Roscoff, France	March 23th 2011	C2	KP729449	M2	KP729459	C2_M2
P0647	North Atlantic	Roscoff, France	March 23th 2011	C2	KP729449	M2	KP729459	C2_M2
P0648	North Atlantic	Roscoff, France	March 23th 2011	C2	KP729449	M2	KP729459	C2_M2
P0649	North Atlantic	Roscoff, France	March 23th 2011	C1	KP729448	M4	KP729461	C1_M4
P0651	North Atlantic	Roscoff, France	March 23th 2011	C1	KP729448	M3	KP729460	C1_M3
P0652	North Atlantic	Roscoff, France	March 23th 2011	C1	KP729448	M3	KP729460	C1_M3
P0653	North Atlantic	Concarneau, France	April 19th 2011	C1	KP729448	M3	KP729460	C1_M3
P0654	North Atlantic	Concarneau, France	April 19th 2011	C1	KP729448	M3	KP729460	C1_M3
P0655	North Atlantic	Concarneau, France	April 19th 2011	C2	KP729449	M2	KP729459	C2_M2
P0656	North Atlantic	Concarneau, France	April 19th 2011	C1	KP729448	M4	KP729461	C1_M4
P0657	North Atlantic	Concarneau, France	April 19th 2011	C2	KP729449	M2	KP729459	C2_M2
P0658	North Atlantic	Concarneau, France	April 19th 2011	C1	KP729448	M3	KP729460	C1_M3
P0660	North Atlantic	Concarneau, France	April 19th 2011	C1	KP729448	M3	KP729460	C1_M3
P0661	North Atlantic	Concarneau, France	April 19th 2011	C1	KP729448	M3	KP729460	C1_M3
P0662	North Atlantic	Concarneau, France	April 19th 2011	C1	KP729448	M3	KP729460	C1_M3
P0666	North Atlantic	Concarneau, France	April 19th 2011	C1	KP729448	M3	KP729460	C1_M3
P0667	North Atlantic	Concarneau, France	April 19th 2011	C1	KP729448	M3	KP729460	C1_M3
P0668	North Atlantic	Concarneau, France	April 19th 2011	C1	KP729448	M3	KP729460	C1_M3
P0669	North Atlantic	Concarneau, France	April 19th 2011	C1	KP729448	M3	KP729460	C1_M3
P0670	North Atlantic	Concarneau, France	April 19th 2011	C1	KP729448	M3	KP729460	C1_M3
P0671	North Atlantic	Concarneau, France	April 19th 2011	C1	KP729448	M3	KP729460	C1_M3
P0672	North Atlantic	Concarneau, France	April 19th 2011	C1	KP729448	M3	KP729460	C1_M3
P0673	North Atlantic	Concarneau, France	April 19th 2011	C1	KP729448	M3	KP729460	C1_M3
P0674	North Atlantic	Concarneau, France	April 19th 2011	C1	KP729448	M3	KP729460	C1_M3
P0675	North Atlantic	Concarneau, France	April 19th 2011	C1	KP729448	M3	KP729460	C1_M3
P0676	North Atlantic	Concarneau, France	April 19th 2011	C1	KP729448	M3	KP729460	C1_M3
P0682	North Atlantic	Concarneau, France	April 19th 2011	C1	KP729448	M3	KP729460	C1_M3
P0684	North Atlantic	Concarneau, France	April 19th 2011	C1	KP729448	M3	KP729460	C1_M3
P0690	North Atlantic	Concarneau, France	April 19th 2011	C1	KP729448	M3	KP729460	C1_M3
P0691	North Atlantic	Concarneau, France	April 19th 2011	C1	KP729448	M3	KP729460	C1_M3
P0692	North Atlantic	Concarneau, France	April 19th 2011	C1	KP729448	M3	KP729460	C1_M3
P0693	North Atlantic	Concarneau, France	April 19th 2011	C1	KP729448	M3	KP729460	C1_M3
P0694	North Atlantic	Concarneau, France	April 19th 2011	C1	KP729448	M3	KP729460	C1_M3
P0699	North Atlantic	Concarneau, France	April 19th 2011	C1	KP729448	M3	KP729460	C1_M3
P0700	North Atlantic	Concarneau, France	April 19th 2011	C1	KP729448	M3	KP729460	C1_M3
P0701	North Atlantic	Concarneau, France	April 19th 2011	C1	KP729448	M3	KP729460	C1_M3
P0702	North Atlantic	Concarneau, France	April 19th 2011	C1	KP729448	M3	KP729460	C1_M3
P0705	North Atlantic	Roscoff, France	June 6th 2011	C2	KP729449	M2	KP729459	C2_M2
P0707	North Atlantic	Roscoff, France	June 6th 2011	C2	KP729449	M2	KP729459	C2_M2
P0715	North Atlantic	Mediterranean, France	April 29th 2011	C1	KP729448	M3	KP729460	C1_M3
P0716	North Atlantic	Mediterranean, France	April 29th 2011	C1	KP729448	M3	KP729460	C1_M3
P0717	North Atlantic	Mediterranean, France	April 30th 2011	C1	KP729448	M3	KP729460	C1_M3
P0718	North Atlantic	Mediterranean, France	April 30th 2011	C1	KP729448	M3	KP729460	C1_M3
P0720	South Atlantic	Ameghino, Nuevo Gulf, Argentina	August 26th 2011	C1	KP729448	M4	KP729461	C1_M4
P0724	South Atlantic	Ameghino, Nuevo Gulf, Argentina	August 26th 2011	C1	KP729448	M4	KP729461	C1_M4
P0725	South Atlantic	Ameghino, Nuevo Gulf, Argentina	August 26th 2011	C1	KP729448	M4	KP729461	C1_M4
P0726	South Atlantic	Ameghino, Nuevo Gulf, Argentina	August 26th 2011	C1	KP729448	M4	KP729461	C1_M4
P0727	South Atlantic	Ameghino, Nuevo Gulf, Argentina	August 26th 2011	C7	KP729454	M4	KP729461	C7_M4
P0728	South Atlantic	Ameghino, Nuevo Gulf, Argentina	August 26th 2011	C1	KP729448	M4	KP729461	C1_M4
P0730	South Atlantic	Ameghino, Nuevo Gulf, Argentina	August 26th 2011	C6	KP729453	M4	KP729461	C6_M4
P0732	South Atlantic	Ameghino, Nuevo Gulf, Argentina	August 26th 2011	C1	KP729448	M4	KP729461	C1_M4
P0734	South Atlantic	Ameghino, Nuevo Gulf, Argentina	August 26th 2011	C1	KP729448	M4	KP729461	C1_M4
P0735	South Atlantic	Ameghino, Nuevo Gulf, Argentina	August 26th 2011	C1	KP729448	M4	KP729461	C1_M4
P0736	South Atlantic	Ameghino, Nuevo Gulf, Argentina	August 26th 2011	C1	KP729448	M4	KP729461	C1_M4
P0737	South Atlantic	Ameghino, Nuevo Gulf, Argentina	August 26th 2011	C1	KP729448	M4	KP729461	C1_M4
P0740	South Atlantic	Ameghino, Nuevo Gulf, Argentina	August 26th 2011	C1	KP729448	M4	KP729461	C1_M4
P0743	South Atlantic	Ameghino, Nuevo Gulf, Argentina	August 26th 2011	C1	KP729448	M4	KP729461	C1_M4
P0744	South Atlantic	Ameghino, Nuevo Gulf, Argentina	August 26th 2011	C1	KP729448	M4	KP729461	C1_M4
P0747	South Atlantic	Ameghino, Nuevo Gulf, Argentina	August 26th 2011	C1	KP729448	M4	KP729461	C1_M4
P0748	South Atlantic	Las Charas, Nuevo Gulf, Argentina	August 31th 2011	C1	KP729448	M4	KP729461	C1_M4
P0749	South Atlantic	Las Charas, Nuevo Gulf, Argentina	August 31th 2011	C1	KP729448	M4	KP729461	C1_M4
P0750	South Atlantic	Las Charas, Nuevo Gulf, Argentina	August 31th 2011	C6	KP729453	M4	KP729461	C6_M4
P0751	South Atlantic	Las Charas, Nuevo Gulf, Argentina	August 31th 2011	C1	KP729448	M4	KP729461	C1_M4
P0752	South Atlantic	Las Charas, Nuevo Gulf, Argentina	August 31th 2011	C1	KP729448	M4	KP729461	C1_M4
P0753	South Atlantic	Las Charas, Nuevo Gulf, Argentina	August 31th 2011	C8	KP729455	M4	KP729461	C8_M4
P0754	South Atlantic	Las Charas, Nuevo Gulf, Argentina	August 31th 2011	C1	KP729448	M4	KP729461	C1_M4
P0755	South Atlantic	Las Charas, Nuevo Gulf, Argentina	August 31th 2011	C1	KP729448	M4	KP729461	C1_M4
P0756	South Atlantic	Las Charas, Nuevo Gulf, Argentina	August 31th 2011	C1	KP729448	M4	KP729461	C1_M4
P0757	South Atlantic	Las Charas, Nuevo Gulf, Argentina	August 31th 2011	C1	KP729448	M4	KP729461	C1_M4
P0758	South Atlantic	Las Charas, Nuevo Gulf, Argentina	August 31th 2011	C1	KP729448	M4	KP729461	C1_M4
P0760	South Atlantic	Las Charas, Nuevo Gulf, Argentina	August 31th 2011	C1	KP729448	M4	KP729461	C1_M4
P0761	South Atlantic	Las Charas, Nuevo Gulf, Argentina	August 31th 2011	C1	KP729448	M4	KP729461	C1_M4
P0762	South Atlantic	Las Charas, Nuevo Gulf, Argentina	August 31th 2011	C5	KP729452	M4	KP729461	C5_M4
P0763	South Atlantic	Las Charas, Nuevo Gulf, Argentina	August 31th 2011	C1	KP729448	M4	KP729461	C1_M4
P0764	South Atlantic	Las Charas, Nuevo Gulf, Argentina	August 31th 2011	C5	KP729452	M4	KP729461	C5_M4
P0765	South Atlantic	Las Charas, Nuevo Gulf, Argentina	August 31th 2011	C1	KP729448	M4	KP729461	C1_M4
P0766	South Atlantic	Las Charas, Nuevo Gulf, Argentina	August 31th 2011	C1	KP729448	M4	KP729461	C1_M4
P0767	South Atlantic	Las Charas, Nuevo Gulf, Argentina	August 31th 2011	C1	KP729448	M4	KP729461	C1_M4
P0768	South Atlantic	Las Charas, Nuevo Gulf, Argentina	August 31th 2011	C1	KP729448	M4	KP729461	C1_M4
P0769	South Atlantic	Las Charas, Nuevo Gulf, Argentina	August 31th 2011	C1	KP729448	M4	KP729461	C1_M4
P0770	South Atlantic	Las Charas, Nuevo Gulf, Argentina	August 31th 2011	C1	KP729448	M4	KP729461	C1_M4
P0771	South Atlantic	Las Charas, Nuevo Gulf, Argentina	August 31th 2011	C1	KP729448	M4	KP729461	C1_M4
P0772	South Atlantic	Las Charas, Nuevo Gulf, Argentina	August 31th 2011	C1	KP729448	M4	KP729461	C1_M4
P0773	South Atlantic	Las Charas, Nuevo Gulf, Argentina	August 31th 2011	C1	KP729448	M4	KP729461	C1_M4
P0774	South Atlantic	Las Charas, Nuevo Gulf, Argentina	August 31th 2011	C1	KP729448	M4	KP729461	C1_M4
P0775	South Atlantic	Las Charas, Nuevo Gulf, Argentina	August 31th 2011	C1	KP729448	M4	KP729461	C1_M4
P0776	South Atlantic	Las Charas, Nuevo Gulf, Argentina	August 31th 2011	C1	KP729448	M4	KP729461	C1_M4
P0777	South Atlantic	Las Charas, Nuevo Gulf, Argentina	August 31th 2011	C1	KP729448	M4	KP729461	C1_M4
P0901	North Atlantic	Roscoff, France	November 28th 2011	C2	KP729449	M7	KP729464	C2_M7
P0941	North Atlantic	Roscoff, France	January 12th 2012	C1	KP729448	M3	KP729460	C1_M3
P0942	North Atlantic	Roscoff, France	January 12th 2012	C2	KP729449	M2	KP729459	C2_M2
P0943	North Atlantic	Roscoff, France	January 12th 2012	C1	KP729448	M3	KP729460	C1_M3
P0944	North Atlantic	Roscoff, France	January 12th 2012	C1	KP729448	M3	KP729460	C1_M3
P0945	North Atlantic	Roscoff, France	January 12th 2012	C2	KP729449	M2	KP729459	C2_M2
P0946	North Atlantic	Roscoff, France	January 12th 2012	C2	KP729449	M2	KP729459	C2_M2
P0948	North Atlantic	Roscoff, France	January 12th 2012	C2	KP729449	M2	KP729459	C2_M2
P0949	North Atlantic	Roscoff, France	January 12th 2012	C2	KP729449	M2	KP729459	C2_M2
P0951	North Atlantic	Roscoff, France	January 12th 2012	C2	KP729449	M2	KP729459	C2_M2
P0952	North Atlantic	Roscoff, France	January 12th 2012	C2	KP729449	M2	KP729459	C2_M2
P0953	North Atlantic	Roscoff, France	January 12th 2012	C2	KP729449	M2	KP729459	C2_M2
P0954	North Atlantic	Roscoff, France	January 12th 2012	C1	KP729448	M4	KP729461	C1_M4
P0955	North Atlantic	Roscoff, France	January 12th 2012	C2	KP729449	M2	KP729459	C2_M2
P0956	North Atlantic	Roscoff, France	January 12th 2012	C2	KP729449	M2	KP729459	C2_M2
P0958	North Atlantic	Roscoff, France	January 12th 2012	C1	KP729448	M8	KP729465	C1_M8
P0959	North Atlantic	Roscoff, France	January 12th 2012	C2	KP729449	M2	KP729459	C2_M2
P0960	North Atlantic	Roscoff, France	January 12th 2012	C2	KP729449	M2	KP729459	C2_M2
P0964	North Pacific	Deoksan, Gangwondo, Korea	January 14th 2012	C1	KP729448	M3	KP729460	C1_M3
P0965	North Pacific	Deoksan, Gangwondo, Korea	January 14th 2012	C1	KP729448	M3	KP729460	C1_M3
P0966	North Pacific	Deoksan, Gangwondo, Korea	January 14th 2012	C1	KP729448	M3	KP729460	C1_M3
P0967	North Pacific	Deoksan, Gangwondo, Korea	January 14th 2012	C1	KP729448	M3	KP729460	C1_M3
P0968	North Pacific	Deoksan, Gangwondo, Korea	January 14th 2012	C1	KP729448	M3	KP729460	C1_M3
P0969	North Pacific	Deoksan, Gangwondo, Korea	January 14th 2012	C1	KP729448	M4	KP729461	C1_M4
P0980	North Pacific	Ongpo, Jeju, Korea	January 17th 2012	C4	KP729451	M6	KP729463	C4_M6
P0981	North Pacific	Ongpo, Jeju, Korea	January 17th 2012	C4	KP729451	M6	KP729463	C4_M6
P0982	North Pacific	Ongpo, Jeju, Korea	January 17th 2012	C4	KP729451	M6	KP729463	C4_M6
P0983	North Pacific	Ongpo, Jeju, Korea	January 17th 2012	C4	KP729451	M6	KP729463	C4_M6
P0984	North Pacific	Ongpo, Jeju, Korea	January 17th 2012	C4	KP729451	M6	KP729463	C4_M6
P0985	North Pacific	Ongpo, Jeju, Korea	January 17th 2012	C4	KP729451	M6	KP729463	C4_M6
P0986	North Pacific	Ongpo, Jeju, Korea	January 17th 2012	C4	KP729451	M6	KP729463	C4_M6
P0987	North Pacific	Ongpo, Jeju, Korea	January 17th 2012	C4	KP729451	M6	KP729463	C4_M6
P0988	North Pacific	Ongpo, Jeju, Korea	January 17th 2012	C4	KP729451	M6	KP729463	C4_M6
P0989	North Pacific	Ongpo, Jeju, Korea	January 17th 2012	C4	KP729451	M6	KP729463	C4_M6
P0990	North Pacific	Gimnyeong, Jeju, Korea	January 21th 2012	C4	KP729451	M6	KP729463	C4_M6
P0991	North Pacific	Gimnyeong, Jeju, Korea	January 21th 2012	C4	KP729451	M6	KP729463	C4_M6
P0992	North Pacific	Gimnyeong, Jeju, Korea	January 21th 2012	C4	KP729451	M6	KP729463	C4_M6
P0993	North Pacific	Gimnyeong, Jeju, Korea	January 21th 2012	C4	KP729451	M6	KP729463	C4_M6
P0994	North Pacific	Gimnyeong, Jeju, Korea	January 21th 2012	C4	KP729451	M6	KP729463	C4_M6
P0995	North Pacific	Gimnyeong, Jeju, Korea	January 21th 2012	C4	KP729451	M6	KP729463	C4_M6
P0996	North Pacific	Gimnyeong, Jeju, Korea	January 21th 2012	C4	KP729451	M6	KP729463	C4_M6
P0997	North Pacific	Gimnyeong, Jeju, Korea	January 21th 2012	C4	KP729451	M6	KP729463	C4_M6
P0998	North Pacific	Gimnyeong, Jeju, Korea	January 21th 2012	C4	KP729451	M6	KP729463	C4_M6
P0999	North Pacific	Gimnyeong, Jeju, Korea	January 21th 2012	C4	KP729451	M6	KP729463	C4_M6
P1000	North Pacific	Hamdeok, Jeju, Korea	January 21th 2012	C4	KP729451	M6	KP729463	C4_M6
P1001	North Pacific	Hamdeok, Jeju, Korea	January 21th 2012	C4	KP729451	M6	KP729463	C4_M6
P1002	North Pacific	Hamdeok, Jeju, Korea	January 21th 2012	C4	KP729451	M6	KP729463	C4_M6
P1003	North Pacific	Hamdeok, Jeju, Korea	January 21th 2012	C4	KP729451	M6	KP729463	C4_M6
P1004	North Pacific	Hamdeok, Jeju, Korea	January 21th 2012	C4	KP729451	M6	KP729463	C4_M6
P1005	North Pacific	Hamdeok, Jeju, Korea	January 21th 2012	C4	KP729451	M6	KP729463	C4_M6
P1006	North Pacific	Hamdeok, Jeju, Korea	January 21th 2012	C4	KP729451	M6	KP729463	C4_M6
P1007	North Pacific	Hamdeok, Jeju, Korea	January 21th 2012	C4	KP729451	M6	KP729463	C4_M6
P1008	North Pacific	Hamdeok, Jeju, Korea	January 21th 2012	C4	KP729451	M6	KP729463	C4_M6
P1009	North Pacific	Hamdeok, Jeju, Korea	January 21th 2012	C4	KP729451	M6	KP729463	C4_M6
P1010	North Pacific	Goseong, GyeongNam, Korea	January 23th 2012	C3	KP729450	M2	KP729459	C3_M2
P1011	North Pacific	Goseong, GyeongNam, Korea	January 23th 2012	C3	KP729450	M2	KP729459	C3_M2
P1012	North Pacific	Goseong, GyeongNam, Korea	January 23th 2012	C3	KP729450	M2	KP729459	C3_M2
P1013	North Pacific	Goseong, GyeongNam, Korea	January 23th 2012	C3	KP729450	M2	KP729459	C3_M2
P1014	North Pacific	Goseong, GyeongNam, Korea	January 23th 2012	C3	KP729450	M2	KP729459	C3_M2
P1015	North Pacific	Goseong, GyeongNam, Korea	January 23th 2012	C3	KP729450	M2	KP729459	C3_M2
P1016	North Pacific	Goseong, GyeongNam, Korea	January 23th 2012	C3	KP729450	M2	KP729459	C3_M2
P1017	North Pacific	Seongsan, Jeju, Korea	January 26th 2012	C4	KP729451	M6	KP729463	C4_M6
P1018	North Pacific	Seongsan, Jeju, Korea	January 26th 2012	C4	KP729451	M6	KP729463	C4_M6
P1019	North Pacific	Seongsan, Jeju, Korea	January 26th 2012	C4	KP729451	M6	KP729463	C4_M6
P1020	North Pacific	Seongsan, Jeju, Korea	January 26th 2012	C4	KP729451	M6	KP729463	C4_M6
P1021	North Pacific	Seongsan, Jeju, Korea	January 26th 2012	C4	KP729451	M6	KP729463	C4_M6
P1022	North Pacific	Seongsan, Jeju, Korea	January 26th 2012	C4	KP729451	M6	KP729463	C4_M6
P1023	North Pacific	Seongsan, Jeju, Korea	January 26th 2012	C4	KP729451	M6	KP729463	C4_M6
P1024	North Pacific	Seongsan, Jeju, Korea	January 26th 2012	C4	KP729451	M6	KP729463	C4_M6
P1025	North Pacific	Seongsan, Jeju, Korea	January 26th 2012	C4	KP729451	M6	KP729463	C4_M6
P1026	North Pacific	Seongsan, Jeju, Korea	January 26th 2012	C4	KP729451	M6	KP729463	C4_M6
P1027	North Pacific	Geumneung, Jeju, Korea	February 16th 2012	C4	KP729451	M6	KP729463	C4_M6
P1028	North Pacific	Geumneung, Jeju, Korea	February 16th 2012	C4	KP729451	M6	KP729463	C4_M6
P1029	North Pacific	Geumneung, Jeju, Korea	February 16th 2012	C4	KP729451	M6	KP729463	C4_M6
P1030	North Pacific	Geumneung, Jeju, Korea	February 16th 2012	C4	KP729451	M6	KP729463	C4_M6
P1031	North Pacific	Geumneung, Jeju, Korea	February 16th 2012	C4	KP729451	M6	KP729463	C4_M6
P1032	North Pacific	Geumneung, Jeju, Korea	February 16th 2012	C4	KP729451	M6	KP729463	C4_M6
P1033	North Pacific	Geumneung, Jeju, Korea	February 16th 2012	C4	KP729451	M6	KP729463	C4_M6
P1034	North Pacific	Geumneung, Jeju, Korea	February 16th 2012	C4	KP729451	M6	KP729463	C4_M6
P1035	North Pacific	Geumneung, Jeju, Korea	February 16th 2012	C4	KP729451	M6	KP729463	C4_M6
P1036	North Pacific	Geumneung, Jeju, Korea	February 16th 2012	C4	KP729451	M6	KP729463	C4_M6
P1037	North Pacific	Sehwa, Jeju, Korea	February 17th 2012	C4	KP729451	M6	KP729463	C4_M6
P1038	North Pacific	Sehwa, Jeju, Korea	February 17th 2012	C4	KP729451	M6	KP729463	C4_M6
P1039	North Pacific	Sehwa, Jeju, Korea	February 17th 2012	C4	KP729451	M6	KP729463	C4_M6
P1040	North Pacific	Sehwa, Jeju, Korea	February 17th 2012	C4	KP729451	M6	KP729463	C4_M6
P1041	North Pacific	Sehwa, Jeju, Korea	February 17th 2012	C4	KP729451	M6	KP729463	C4_M6
P1042	North Pacific	Sehwa, Jeju, Korea	February 17th 2012	C4	KP729451	M6	KP729463	C4_M6
P1043	North Pacific	Sehwa, Jeju, Korea	February 17th 2012	C4	KP729451	M6	KP729463	C4_M6
P1044	North Pacific	Sehwa, Jeju, Korea	February 17th 2012	C4	KP729451	M6	KP729463	C4_M6
P1045	North Pacific	Sehwa, Jeju, Korea	February 17th 2012	C4	KP729451	M6	KP729463	C4_M6
P1046	North Pacific	Sehwa, Jeju, Korea	February 17th 2012	C4	KP729451	M6	KP729463	C4_M6
P1047	North Pacific	Seogeondo, Jeju, Korea	February 19th 2012	C4	KP729451	M6	KP729463	C4_M6
P1048	North Pacific	Seogeondo, Jeju, Korea	February 19th 2012	C4	KP729451	M6	KP729463	C4_M6
P1049	North Pacific	Seogeondo, Jeju, Korea	February 19th 2012	C4	KP729451	M6	KP729463	C4_M6
P1050	North Pacific	Seogeondo, Jeju, Korea	February 19th 2012	C4	KP729451	M6	KP729463	C4_M6
P1051	North Pacific	Seogeondo, Jeju, Korea	February 19th 2012	C4	KP729451	M6	KP729463	C4_M6
P1052	North Pacific	Sagye, Jeju, Korea	February 19th 2012	C4	KP729451	M6	KP729463	C4_M6
P1053	North Pacific	Sagye, Jeju, Korea	February 19th 2012	C4	KP729451	M6	KP729463	C4_M6
P1054	North Pacific	Sagye, Jeju, Korea	February 19th 2012	C4	KP729451	M6	KP729463	C4_M6
P1055	North Pacific	Sagye, Jeju, Korea	February 19th 2012	C4	KP729451	M6	KP729463	C4_M6
P1056	North Pacific	Sagye, Jeju, Korea	February 19th 2012	C4	KP729451	M6	KP729463	C4_M6
P1057	North Pacific	Sagye, Jeju, Korea	February 19th 2012	C4	KP729451	M6	KP729463	C4_M6
P1058	North Pacific	Sagye, Jeju, Korea	February 19th 2012	C4	KP729451	M6	KP729463	C4_M6
P1059	North Pacific	Sagye, Jeju, Korea	February 19th 2012	C4	KP729451	M6	KP729463	C4_M6
P1060	North Pacific	Sagye, Jeju, Korea	February 19th 2012	C4	KP729451	M6	KP729463	C4_M6
P1061	North Pacific	Sagye, Jeju, Korea	February 19th 2012	C4	KP729451	M6	KP729463	C4_M6
P1062	North Atlantic	Roscoff, France	February 23th 2012	C2	KP729449	M2	KP729459	C2_M2
P1063	North Atlantic	Roscoff, France	February 23th 2012	C1	KP729448	M2	KP729459	C1_M2
P1064	North Atlantic	Roscoff, France	February 23th 2012	C2	KP729449	M2	KP729459	C2_M2
P1065	North Atlantic	Roscoff, France	February 23th 2012	C2	KP729449	M2	KP729459	C2_M2
P1066	North Atlantic	Roscoff, France	February 23th 2012	C2	KP729449	M2	KP729459	C2_M2
P1067	North Atlantic	Roscoff, France	February 23th 2012	C2	KP729449	M2	KP729459	C2_M2
P1068	North Atlantic	Roscoff, France	February 23th 2012	C9	KP729456	M2	KP729459	C9_M2
P1069	North Atlantic	Roscoff, France	February 23th 2012	C9	KP729456	M2	KP729459	C9_M2
P1070	North Atlantic	Roscoff, France	February 23th 2012	C9	KP729456	M2	KP729459	C9_M2
P1071	North Atlantic	Roscoff, France	February 23th 2012	C9	KP729456	M2	KP729459	C9_M2
P1072	North Atlantic	Roscoff, France	February 23th 2012	C9	KP729456	M2	KP729459	C9_M2
P1073	North Atlantic	Roscoff, France	February 23th 2012	C1	KP729448	M3	KP729460	C1_M3
P1074	North Atlantic	Roscoff, France	February 23th 2012	C3	KP729450	M2	KP729459	C3_M2
P1075	North Atlantic	Roscoff, France	February 23th 2012	C2	KP729449	M2	KP729459	C2_M2
P1076	North Atlantic	Roscoff, France	February 23th 2012	C1	KP729448	M4	KP729461	C1_M4
P1077	North Atlantic	Roscoff, France	February 23th 2012	C1	KP729448	M4	KP729461	C1_M4
P1078	North Atlantic	Roscoff, France	February 23th 2012	C1	KP729448	M4	KP729461	C1_M4
P1079	North Atlantic	Roscoff, France	February 23th 2012	C1	KP729448	M4	KP729461	C1_M4
P1080	North Atlantic	Roscoff, France	February 23th 2012	C1	KP729448	M4	KP729461	C1_M4
P1082	North Atlantic	Roscoff, France	February 23th 2012	C2	KP729449	M2	KP729459	C2_M2
P1083	North Atlantic	Roscoff, France	February 23th 2012	C2	KP729449	M2	KP729459	C2_M2
P1084	North Atlantic	Roscoff, France	February 23th 2012	C2	KP729449	M2	KP729459	C2_M2
P1085	North Atlantic	Roscoff, France	February 23th 2012	C1	KP729448	M4	KP729461	C1_M4
P1086	North Atlantic	Roscoff, France	February 23th 2012	C2	KP729449	M2	KP729459	C2_M2
P1087	North Atlantic	Roscoff, France	February 23th 2012	C2	KP729449	M2	KP729459	C2_M2
P1088	North Atlantic	Roscoff, France	February 23th 2012	C2	KP729449	M2	KP729459	C2_M2
P1089	North Atlantic	Roscoff, France	February 23th 2012	C2	KP729449	M2	KP729459	C2_M2
P1090	North Atlantic	Roscoff, France	February 23th 2012	C2	KP729449	M2	KP729459	C2_M2
P1091	North Atlantic	Roscoff, France	February 23th 2012	C2	KP729449	M2	KP729459	C2_M2
P1092	North Atlantic	Roscoff, France	February 23th 2012	C2	KP729449	M2	KP729459	C2_M2
P1093	North Atlantic	Roscoff, France	February 23th 2012	C2	KP729449	M2	KP729459	C2_M2
P1094	North Atlantic	Roscoff, France	February 23th 2012	C2	KP729449	M2	KP729459	C2_M2
P1095	North Atlantic	Roscoff, France	February 23th 2012	C2	KP729449	M2	KP729459	C2_M2
P1096	North Atlantic	Roscoff, France	February 23th 2012	C2	KP729449	M2	KP729459	C2_M2
P1097	North Atlantic	Roscoff, France	February 23th 2012	C2	KP729449	M2	KP729459	C2_M2
P1098	North Atlantic	Roscoff, France	February 23th 2012	C2	KP729449	M2	KP729459	C2_M2
P1099	North Atlantic	Roscoff, France	February 23th 2012	C2	KP729449	M2	KP729459	C2_M2
P1100	North Atlantic	Roscoff, France	February 23th 2012	C1	KP729448	M3	KP729460	C1_M3
P1101	North Atlantic	Roscoff, France	February 23th 2012	C2	KP729449	M2	KP729459	C2_M2
P1102	North Atlantic	Roscoff, France	February 23th 2012	C2	KP729449	M2	KP729459	C2_M2
P1103	North Atlantic	Roscoff, France	February 23th 2012	C2	KP729449	M2	KP729459	C2_M2
P1104	North Atlantic	Roscoff, France	February 23th 2012	C2	KP729449	M2	KP729459	C2_M2
P1107	North Atlantic	Roscoff, France	February 23th 2012	C2	KP729449	M2	KP729459	C2_M2
P1108	North Atlantic	Roscoff, France	February 23th 2012	C1	KP729448	M4	KP729461	C1_M4
P1109	North Atlantic	Roscoff, France	February 23th 2012	C2	KP729449	M2	KP729459	C2_M2
P1110	North Atlantic	Roscoff, France	February 23th 2012	C2	KP729449	M2	KP729459	C2_M2
P1111	North Atlantic	Roscoff, France	February 23th 2012	C2	KP729449	M2	KP729459	C2_M2
P1112	North Atlantic	Roscoff, France	February 23th 2012	C2	KP729449	M2	KP729459	C2_M2
P1113	North Atlantic	Roscoff, France	February 23th 2012	C2	KP729449	M2	KP729459	C2_M2
P1115	North Atlantic	Roscoff, France	February 23th 2012	C2	KP729449	M2	KP729459	C2_M2
P1300	North Pacific	Hakodate, Hokkaido, Japan	February 23th 2012	C1	KP729448	M2	KP729459	C1_M2
P1301	North Pacific	Hakodate, Hokkaido, Japan	February 23th 2012	C1	KP729448	M2	KP729459	C1_M2
P1302	North Pacific	Hakodate, Hokkaido, Japan	February 23th 2012	C1	KP729448	M2	KP729459	C1_M2
P1303	North Pacific	Hakodate, Hokkaido, Japan	February 23th 2012	C1	KP729448	M2	KP729459	C1_M2
P1304	North Pacific	Hakodate, Hokkaido, Japan	February 23th 2012	C1	KP729448	M2	KP729459	C1_M2
P1305	North Pacific	Hakodate, Hokkaido, Japan	February 23th 2012	C1	KP729448	M6	KP729463	C1_M6
P1306	North Pacific	Hakodate, Hokkaido, Japan	February 23th 2012	C1	KP729448	M2	KP729459	C1_M2
P1307	North Pacific	Hakodate, Hokkaido, Japan	February 23th 2012	C1	KP729448	M6	KP729463	C1_M6
P1308	North Pacific	Hakodate, Hokkaido, Japan	February 23th 2012	C1	KP729448	M2	KP729459	C1_M2
P1309	North Pacific	Hakodate, Hokkaido, Japan	February 23th 2012	C1	KP729448	M6	KP729463	C1_M6
P1310	North Pacific	Hakodate, Hokkaido, Japan	February 23th 2012	C1	KP729448	M2	KP729459	C1_M2
P1311	North Pacific	Ojori, Jeju, Korea	February 24th 2012	C4	KP729451	M6	KP729463	C4_M6
P1312	North Pacific	Ojori, Jeju, Korea	February 24th 2012	C4	KP729451	M6	KP729463	C4_M6
P1313	North Pacific	Ojori, Jeju, Korea	February 24th 2012	C4	KP729451	M6	KP729463	C4_M6
P1314	North Pacific	Ojori, Jeju, Korea	February 24th 2012	C4	KP729451	M2	KP729459	C4_M2
P1315	North Pacific	Ojori, Jeju, Korea	February 24th 2012	C4	KP729451	M2	KP729459	C4_M2
P1316	North Pacific	Ojori, Jeju, Korea	February 24th 2012	C4	KP729451	M6	KP729463	C4_M6
P1317	North Pacific	Ojori, Jeju, Korea	February 24th 2012	C4	KP729451	M2	KP729459	C4_M2
P1318	North Pacific	Ojori, Jeju, Korea	February 24th 2012	C4	KP729451	M6	KP729463	C4_M6
P1319	North Pacific	Ojori, Jeju, Korea	February 24th 2012	C4	KP729451	M6	KP729463	C4_M6
P1320	North Pacific	Ojori, Jeju, Korea	February 24th 2012	C4	KP729451	M2	KP729459	C4_M2
P1321	North Pacific	Honghyeon, GyeongNam, Korea	February 22th 2012	C3	KP729450	M2	KP729459	C3_M2
P1322	North Pacific	Honghyeon, GyeongNam, Korea	February 22th 2012	C3	KP729450	M6	KP729463	C3_M6
P1323	North Pacific	Honghyeon, GyeongNam, Korea	February 22th 2012	C3	KP729450	M9	KP729466	C3_M9
P1324	North Pacific	Honghyeon, GyeongNam, Korea	February 22th 2012	C3	KP729450	M2	KP729459	C3_M2
P1325	North Pacific	Honghyeon, GyeongNam, Korea	February 22th 2012	C3	KP729450	M2	KP729459	C3_M2
P1326	North Pacific	Honghyeon, GyeongNam, Korea	February 22th 2012	C3	KP729450	M2	KP729459	C3_M2
P1327	North Pacific	Honghyeon, GyeongNam, Korea	February 22th 2012	C3	KP729450	M2	KP729459	C3_M2
P1328	North Pacific	Honghyeon, GyeongNam, Korea	February 22th 2012	C3	KP729450	M2	KP729459	C3_M2
P1329	North Pacific	Honghyeon, GyeongNam, Korea	February 22th 2012	C3	KP729450	M2	KP729459	C3_M2
P1330	North Pacific	Honghyeon, GyeongNam, Korea	February 22th 2012	C3	KP729450	M2	KP729459	C3_M2
P1331	North Pacific	Honghyeon, GyeongNam, Korea	February 22th 2012	C3	KP729450	M2	KP729459	C3_M2
P1332	North Pacific	Sachon, GyeongNam, Korea	February 22th 2012	C1	KP729448	M2	KP729459	C1_M2
P1333	North Pacific	Sachon, GyeongNam, Korea	February 22th 2012	C3	KP729450	M2	KP729459	C3_M2
P1334	North Pacific	Sachon, GyeongNam, Korea	February 22th 2012	C3	KP729450	M2	KP729459	C3_M2
P1335	North Pacific	Sachon, GyeongNam, Korea	February 22th 2012	C3	KP729450	M2	KP729459	C3_M2
P1336	North Pacific	Sachon, GyeongNam, Korea	February 22th 2012	C3	KP729450	M2	KP729459	C3_M2
P1337	North Pacific	Sachon, GyeongNam, Korea	February 22th 2012	C3	KP729450	M6	KP729463	C3_M6
P1338	North Pacific	Sachon, GyeongNam, Korea	February 22th 2012	C3	KP729450	M2	KP729459	C3_M2
P1339	North Pacific	Sachon, GyeongNam, Korea	February 22th 2012	C1	KP729448	M2	KP729459	C1_M2
P1340	North Pacific	Sachon, GyeongNam, Korea	February 22th 2012	C3	KP729450	M2	KP729459	C3_M2
P1341	North Pacific	Sachon, GyeongNam, Korea	February 22th 2012	C3	KP729450	M2	KP729459	C3_M2
P1342	North Pacific	Sachon, GyeongNam, Korea	February 22th 2012	C1	KP729448	M2	KP729459	C1_M2
P1343	North Pacific	Dugok, GyeongNam, Korea	February 22th 2012	C10	KP729457	M2	KP729459	C10_M2
P1344	North Pacific	Dugok, GyeongNam, Korea	February 22th 2012	C10	KP729457	M2	KP729459	C10_M2
P1345	North Pacific	Dugok, GyeongNam, Korea	February 22th 2012	C1	KP729448	M2	KP729459	C1_M2
P1346	North Pacific	Dugok, GyeongNam, Korea	February 22th 2012	C10	KP729457	M2	KP729459	C10_M2
P1347	North Pacific	Dugok, GyeongNam, Korea	February 22th 2012	C4	KP729451	M2	KP729459	C4_M2
P1348	North Pacific	Dugok, GyeongNam, Korea	February 22th 2012	C1	KP729448	M6	KP729463	C1_M6
P1349	North Pacific	Dugok, GyeongNam, Korea	February 22th 2012	C9	KP729456	M6	KP729463	C9_M6
P1350	North Pacific	Dugok, GyeongNam, Korea	February 22th 2012	C10	KP729457	M6	KP729463	C10_M6
P1351	North Pacific	Dugok, GyeongNam, Korea	February 22th 2012	C10	KP729457	M6	KP729463	C10_M6
P1352	North Pacific	Mijori, GyeongNam, Korea	February 22th 2012	C3	KP729450	M2	KP729459	C3_M2
P1353	North Pacific	Mijori, GyeongNam, Korea	February 22th 2012	C3	KP729450	M2	KP729459	C3_M2
P1354	North Pacific	Mijori, GyeongNam, Korea	February 22th 2012	C1	KP729448	M2	KP729459	C1_M2
P1355	North Pacific	Mijori, GyeongNam, Korea	February 22th 2012	C3	KP729450	M2	KP729459	C3_M2
P1356	North Pacific	Mijori, GyeongNam, Korea	February 22th 2012	C1	KP729448	M2	KP729459	C1_M2
P1357	North Pacific	Mijori, GyeongNam, Korea	February 22th 2012	C1	KP729448	M2	KP729459	C1_M2
P1358	North Pacific	Mijori, GyeongNam, Korea	February 22th 2012	C1	KP729448	M2	KP729459	C1_M2
P1359	North Pacific	Mijori, GyeongNam, Korea	February 22th 2012	C1	KP729448	M2	KP729459	C1_M2
P1367	North Pacific	Hado, Jeju, Korea	March 9th 2012	C4	KP729451	M2	KP729459	C4_M2
P1368	North Pacific	Hado, Jeju, Korea	March 9th 2012	C4	KP729451	M6	KP729463	C4_M6
P1369	North Pacific	Hado, Jeju, Korea	March 9th 2012	C4	KP729451	M6	KP729463	C4_M6
P1370	North Pacific	Hado, Jeju, Korea	March 9th 2012	C4	KP729451	M6	KP729463	C4_M6
P1371	North Pacific	Hado, Jeju, Korea	March 9th 2012	C4	KP729451	M6	KP729463	C4_M6
P1373	North Pacific	Hado, Jeju, Korea	March 9th 2012	C4	KP729451	M6	KP729463	C4_M6
P1374	North Pacific	Hado, Jeju, Korea	March 9th 2012	C4	KP729451	M6	KP729463	C4_M6
P1375	North Pacific	Hado, Jeju, Korea	March 9th 2012	C4	KP729451	M2	KP729459	C4_M2
P1376	North Pacific	Hado, Jeju, Korea	March 9th 2012	C4	KP729451	M10	KP729467	C4_M10
P1377	North Pacific	Pyoseon, Jeju, Korea	March 10th 2012	C4	KP729451	M2	KP729459	C4_M2
P1378	North Pacific	Pyoseon, Jeju, Korea	March 10th 2012	C4	KP729451	M6	KP729463	C4_M6
P1379	North Pacific	Pyoseon, Jeju, Korea	March 10th 2012	C4	KP729451	M2	KP729459	C4_M2
P1380	North Pacific	Pyoseon, Jeju, Korea	March 10th 2012	C4	KP729451	M6	KP729463	C4_M6
P1381	North Pacific	Pyoseon, Jeju, Korea	March 10th 2012	C4	KP729451	M6	KP729463	C4_M6
P1382	North Pacific	Pyoseon, Jeju, Korea	March 10th 2012	C4	KP729451	M6	KP729463	C4_M6
P1383	North Pacific	Pyoseon, Jeju, Korea	March 10th 2012	C4	KP729451	M6	KP729463	C4_M6
P1384	North Pacific	Pyoseon, Jeju, Korea	March 10th 2012	C4	KP729451	M6	KP729463	C4_M6
P1385	North Pacific	Pyoseon, Jeju, Korea	March 10th 2012	C4	KP729451	M6	KP729463	C4_M6
P1386	North Pacific	Pyoseon, Jeju, Korea	March 10th 2012	C4	KP729451	M6	KP729463	C4_M6
