# Supplementary material for: Patterns of genetic diversity of the cryptogenic red alga Polysiphonia morrowii (Ceramiales, Rhodophyta) suggest multiple origins of the Atlantic populations
Source: Ecol Evol. 2016 Jul 19;6(16):5635–47. doi: 10.1002/ece3.2135 (PMC4983580; doi:10.1002/ece3.2135)
Supplement: Supplementary file 3 — Appendix S2. Unique DNA sequences for each mtDNA and cpDNA haplotype. [file ECE3-6-5635-s003.txt]

Unique DNA sequences for each mtDNA and cpDNA haplotype

>M01_ KP729458
TTGCACCAGCTAAAACAGGCACTGCTAATAATAATAAAAAAGCTGTTACAAAAATAGATCAAACAAAAAGAGGTATTCTGTAAAAAGTTTGCCCAGGGTTACGCATATTTATAATCGTGGATATAAAATTAATTGCACCTAAAATAGAAGAAGCTCCTGAAAGATGTAAACTAAATATTGCTAAATCTACAGAAGCTCCTGAATGACTTTGAATTGAACTCAAAGGAGGATAAACTGTTCAACCTGTACCTGTACCAACCTCTACTAAAGCTGAAAGAAGTAATAAACATAAAGAAGGAGGTAAAAGTCAAAATGATATGTTGTTTAATCTAGGAAAAGCCATATCAGGACTTCCTATCATTATAGGGACAAATCAATTACCAAAACCCCCAATCATAACAGGCATAACCATAAAAAAAATCATTAAAAATGCATGAGCTGTAATTAAAACATTATAAACTTGGTGATTTCCAAGTAATAAACTATTCCCAGGTTGTGCTAATTCCATACGAATTAACATTGACATACAACCTCCTAAAACTCCAGCGAAAGCTCCAAA

>M02_ KP729459
TTGCACCAGCTAAAACAGGCACTGCTAATAATAATAAAAAAGCTGTTACAAAAATAGATCAAACAAAAAGAGGTATTCTATAAAAAGTTTGCCCAGGGTTACGCATATTTATAATCGTGGATATAAAATTAATTGCACCTAAAATAGAAGAAGCTCCTGAAAGATGTAAACTAAATATTGCTAAATCTACAGAAGCTCCTGAATGACTTTGAATTGAACTCAAAGGAGGATAAACTGTTCAACCTGTACCTGTACCAACCTCTACTAAAGCTGAAAGAAGTAATAAACATAAAGAAGGAGGTAAAAGTCAAAATGATATGTTGTTTAATCTAGGAAAAGCCATATCAGGACTTCCTATCATTATAGGGACAAATCAATTACCAAAACCCCCAATCATAACAGGCATAACCATAAAAAAAATCATTAAAAATGCATGAGCTGTAATTAAAACATTATAAACTTGGTGATTTCCAAGTAATAAACTATTCCCAGGTTGTGCTAATTCCATACGAATTAACATTGACATACAACCTCCTAAAACTCCAGCGAAAGCTCCAAA

>M03_ KP729460
TTGCACCAGCTAAAACAGGCACTGCTAATAATAATAAAAAAGCTGTTACAAAAATAGATCAAACAAAAAGAGGTATTCTATAAAAAGTTTGCCCAGGGTTACGCATATTTATAATCGTGGATATAAAATTAATTGCACCTAAAATAGAAGAAGCTCCTGAAAGATGTAAACTAAATATTGCTAAATCTACAGAAGCTCCTGAATGACTTTGAATTGAACTCAAAGGAGGATAAACTGTTCAACCTGTACCTGTACCAACCTCTACTAAAGCTGAAAGAAGTAATAAACATAAAGAAGGAGGTAAAAGTCAAAATGATATGTTATTTAATCTAGGAAAAGCCATATCAGGACTTCCTATCATTATAGGGACAAATCAATTACCAAAACCCCCAATCATAACAGGCATAACCATAAAAAAAATCATTAAAAATGCATGAGCTGTAATTAAAACATTATAAACTTGGTGATTTCCAAGTAATAAACTATTCCCAGGTTGTGCTAATTCCATACGAATTAACATTGACATACAACCTCCTAAAACTCCAGCGAAAGCTCCAAA

>M04_ KP729461
TTGCACCAGCTAAAACAGGCACTGCTAATAATAATAAAAAAGCTGTTACAAAAATAGATCAAACAAAAAGAGGTATTCTGTAAAAAGTTTGCCCAGGGTTACGCATATTTATAATCGTGGATATAAAATTAATTGCACCTAAAATAGAAGAAGCTCCTGAAAGATGTAAACTAAATATTGCTAAATCTACAGAAGCTCCTGAATGACTTTGAATTGAACTTAAAGGAGGATAAACTGTTCAACCTGTACCTGTACCAACCTCTACTAAAGCTGAAAGAAGTAATAAACATAAAGAAGGAGGTAAAAGTCAAAATGATATGTTGTTTAATCTAGGAAAAGCCATATCAGGACTTCCTATCATTATAGGGACAAATCAATTACCAAAACCCCCAATCATAACAGGCATAACCATAAAAAAAATCATTAAAAATGCATGAGCTGTAATTAAAACATTATAAACTTGGTGATTTCCAAGTAATAAACTATTCCCAGGTTGTGCTAATTCCATACGAATTAACATTGACATACAACCTCCTAAAACTCCAGCGAAAGCTCCAAA

>M05_ KP729462
TTGCTCCAGCTAAAACAGGCACTGCTAATAATAATAAAAAAGCTGTTACAAAAATAGATCAAACAAAAAGAGGTATTCTATAAAAAGTTTGCCCAGGGTTACGCATATTTATAATCGTGGATATAAAATTAATTGCACCTAAAATAGAAGAAGCTCCTGAAAGATGTAAACTAAATATTGCTAAATCTACAGAAGCTCCTGAATGACTTTGAATTGAACTCAAAGGAGGATAAACTGTTCAACCTGTACCTGTACCAACCTCTACTAAAGCTGAAAGAAGTAATAAACATAAAGAAGGAGGTAAAAGTCAAAATGATATGTTGTTTAATCTAGGAAAAGCCATATCAGGACTTCCTATCATTATAGGGACAAATCAATTACCAAAACCCCCAATCATAACAGGCATAACCATAAAAAAAATCATTAAAAATGCATGAGCTGTAATTAAAACATTATAAACTTGGTGATTTCCAAGTAATAAACTATTCCCAGGTTGTGCTAATTCCATACGAATTAACATTGACATACAACCTCCTAAAACTCCAGCGAAAGCTCCAAA

>M06_ KP729463
TTGCACCAGCTAAAACAGGCACTGCTAATAATAATAAAAAAGCTGTTACAAAAATAGATCAAACAAAAAGAGGTATTCTATAAAAAGTTTGCCCAGGGTTACGCATATTTATAATCGTAGATATAAAATTAATTGCACCTAAAATAGAAGAAGCTCCTGAAAGATGTAAACTAAATATTGCTAAATCTACAGAAGCTCCTGAATGACTTTGAATTGAACTCAAAGGAGGATAAACTGTTCAACCTGTACCTGTACCAACCTCTACTAAAGCTGAAAGAAGTAATAAACATAAAGAAGGAGGCAAAAGTCAAAATGATATGTTGTTTAATCTAGGAAAAGCCATATCAGGACTTCCTATCATTATAGGGACAAATCAATTACCAAAACCCCCAATCATAACAGGCATAACCATAAAAAAAATCATTAAAAATGCATGAGCTGTAATTAAAACATTATAAACTTGGTGATTTCCAAGTAATAAACTATTCCCAGGTTGTGCTAATTCCATACGAATTAACATTGACATACAACCTCCTAAAACTCCAGCGAAAGCTCCAAA

>M07_ KP729464
TTGCACCAGCTAAGACAGGCACTGCTAATAATAATAAAAAAGCTGTTACAAAAATAGATCAAACAAAAAGAGGTATTCTATAAAAAGTTTGCCCAGGGTTACGCATATTTATAATCGTGGATATAAAATTAATTGCACCTAAAATAGAAGAAGCTCCTGAAAGATGTAAACTAAATATTGCTAAATCTACAGAAGCTCCTGAATGACTTTGAATTGAACTCAAAGGAGGATAAACTGTTCAACCTGTACCTGTACCAACCTCTACTAAAGCTGAAAGAAGTAATAAACATAAAGAAGGAGGTAAAAGTCAAAATGATATGTTGTTTAATCTAGGAAAAGCCATATCAGGACTTCCTATCATTATAGGGACAAATCAATTACCAAAACCCCCAATCATAACAGGCATAACCATAAAAAAAATCATTAAAAATGCATGAGCTGTAATTAAAACATTATAAACTTGGTGATTTCCAAGTAATAAACTATTCCCAGGTTGTGCTAATTCCATACGAATTAACATTGACATACAACCTCCTAAAACTCCAGCGAAAGCTCCAAA

>M08_ KP729465
TTGCACCAGCTAAAACAGGCACTGCTAATAATAATAAAAAAGCTGTTACAAAAATAGATCAAACAAAAAGAGGTATTCTGTAAAAAGTTTGCCCGGGGTTACGCATATTTATAATCGTGGATATAAAATTAATTGCACCTAAAATAGAAGAAGCTCCTGAAAGATGTAAACTAAATATTGCTAAATCTACAGAAGCTCCTGAATGACTTTGAATTGAACTTAAGGGAGGATAAACTGTTCAACCTGTACCTGTACCAACCTCTACTAAAGCTGAAAGAAGTAATAAACATAAAGAAGGAGGTAAAAGTCAAAATGATATGTTGTTTAATCTAGGAAAAGCCATATCAGGACTTCCTATCATTATAGGGACAAATCAATTACCAAAACCCCCAATCATAACAGGCATAACCATAAAAAAAATCATTAAAAATGCATGAGCTGTAATTAAAACATTATAAACTTGGTGATTTCCAAGTAATAAACTATTCCCAGGTTGTGCTAATTCCATACGAATTAACATTGACATACAACCTCCTAAAACTCCAGCGAAAGCTCCAAA

>M09_ KP729466
TTGCTCCAGCTAAAACAGGCACTGCTAATAATAATAAAAAAGCTGTTACAAAAATAGATCAAACAAAAAGAGGTATTCTATAAAAAGTTTGCCCAGGGTTACGCATATTTATAATCGTAGATATAAAATTAATTGCACCTAAAATAGAAGAAGCTCCTGAAAGATGTAAACTAAATATTGCTAAATCTACAGAAGCTCCTGAATGACTTTGAATTGAACTCAAAGGAGGATAAACTGTTCAACCTGTACCTGTACCAACCTCTACTAAAGCTGAAAGAAGTAATAAACATAAAGAAGGAGGCAAAAGTCAAAATGATATGTTGTTTAATCTAGGAAAAGCCATATCAGGACTTCCTATCATTATAGGGACAAATCAATTACCAAAACCCCCAATCATAACAGGCATAACCATAAAAAAAATCATTAAAAATGCATGAGCTGTAATTAAAACATTATAAACTTGGTGATTTCCAAGTAATAAACTATTCCCAGGTTGTGCTAATTCCATACGAATTAACATTGACATACAACCTCCTAAAACTCCAGCGAAAGCTCCAAA

>M10_ KP729467
TTGCACCAGCTAAAACAGGCACTGATAATAATAATAAAAAAGCTGTTACAAAAATAGATCAAACAAAAAGAGGTATTCTATAAAAAGTTTGCCCAGGGTTACGCATATTTATAATCGTGGATATAAAATTAATTGCACCTAAAATAGAAGAAGCTCCTGAAAGATGTAAACTAAATATTGCTAAATCTACAGAAGCTCCTGAATGACTTTGAATTGAACTCAAAGGAGGATAAACTGTTCAACCTGTACCTGTACCAACCTCTACTAAAGCTGAAAGAAGTAATAAACATAAAGAAGGAGGTAAAAGTCAAAATGATATGTTGTTTAATCTAGGAAAAGCCATATCAGGACTTCCTATCATTATAGGGACAAATCAATTACCAAAACCCCCAATCATAACAGGCATAACCATAAAAAAAATCATTAAAAATGCATGAGCTGTAATTAAAACATTATAAACTTGGTGATTTCCAAGTAATAAACTATTCCCAGGTTGTGCTAATTCCATACGAATTAACATTGACATACAACCTCCTAAAACTCCAGCGAAAGCTCCAAA

>C1_ KP729448
GAAGCCTCTGCAGCAGTAGCAGGTGAATCATCAACAGCTACATGGACTGTTGTATGGACTGATTTATTAACAGCATGTGATCTTTATCGTGCCAAAGCATATAAAGTTGATGCTGTACCAAACACTTCTGATCAATATTTTGCATATATTTCATATGATATTGATCTATTTGAAGAAGGATCTATTGCAAACTTAACAGCATCAATTATTGGTAACGTATTTGGATTTAAAGCAGTTAAAGCTTTAAGACTAGAAGATATGCGATTACCAGTAGCATACTTAAAAACTTTCCAAGGTCCTGCAACTGGTCTTGTTGTAGAACGTGAACGTATGGATAAATTCGGTCGTCCATTTTTAGGAGCGACTGTAAAACCTAAACTAGGTTTATCTGGGAAAAACTACGGAAGAGTAGTTTATGAGGGTTTAAGAGGTGGATTAGATTTCCTTAAAGATGATGAGAATATTAACTCTCAACCATTTATGCGTTGGAAAGAAAGATTCTTATACTCAATGGAAGCTGTGAATCGTTCAATTGCTGCAACAGGTGAAGTAAAAGGTCACTATATGAACATTACTGCAGCAACAATGGAAGATATGTATGAGAGAGCGGAATTTGCTAAGCAAATTGGTACAGTTATTATCATGATTGACTTAGTAATCGGATATACAGCTATCCAAACAATGGCAATTTGGTCTCGTAAAAATGACATGATCCTACATTTACATCGTGCAGGTAATTCAACTTATTCTCGTCAGAAAATTCATGGTATGAATTTCCGTGTAATCTGTAAGTGGATGCGTATGGCAGGAGTTGACCATATCCATGCCGGTACAGTAGTAGGAAAACTTGAAGGGGATCCTTTAATGATTAAAGGTTTCTATAATACTTTACTAGAACCTTATCTAGATATTAATTTACCTCAAGGTATATTCTTCCAACAAGACTGGGCATCTTTACGTAAAGTAACTCCAGTTGCTTCAGGTGGTATCCATTGTGGTCAAATGCATCAATTACTAGATTATTTAGGTAACGATGTAGTACTTCAGTTTGGAGGTGGTACAATTGGTCACCCAGATGGTATACAAGCAGGTGCAACAGCAAACCGTGTAGCTTTAGAATCAATGGTAATAGCACGTAATGAAGGTCGCGATTATGTAACAGAAGGACCTCAAATTTTACAAGATGCAGCAAAAACATGTGGTCCTCTACAAACAGCATTAGATC

>C2_ KP729449
GAAGCCTCTGCAGCAGTAGCAGGTGAATCATCAACAGCTACATGGACTGTTGTATGGACTGATTTATTAACAGCATGTGATCTTTATCGTGCCAAAGCATATAAAGTTGATGCTGTACCAAATACTTCTGATCAATATTTTGCATATATTTCATATGATATTGATCTATTTGAAGAAGGATCTATTGCAAACTTAACAGCATCAATTATTGGTAACGTATTTGGATTTAAAGCAGTTAAAGCTTTAAGACTAGAAGATATGCGATTACCAGTAGCATACTTAAAAACTTTCCAAGGTCCTGCAACTGGTCTTGTTGTAGAACGTGAACGTATGGATAAATTCGGTCGTCCATTTTTAGGAGCGACTGTAAAACCTAAACTAGGTTTATCTGGGAAAAACTACGGAAGAGTAGTTTATGAGGGTTTAAGAGGTGGATTAGATTTCCTTAAAGATGATGAGAATATTAACTCTCAACCATTTATGCGTTGGAAAGAAAGATTCTTATACTCAATGGAAGCTGTGAATCGTTCAATTGCTGCAACAGGTGAAGTAAAAGGTCACTATATGAACATTACTGCAGCAACAATGGAAGATATGTATGAGAGAGCGGAATTTGCTAAGCAAATTGGTACAGTTATTATCATGATTGACTTAGTAATCGGATATACAGCTATCCAAACAATGGCAATTTGGTCTCGTAAAAATGACATGATCCTACATTTACATCGTGCAGGTAATTCAACTTATTCTCGTCAGAAAATTCATGGTATGAATTTCCGTGTAATCTGTAAGTGGATGCGTATGGCAGGAGTTGACCATATCCATGCCGGTACAGTAGTAGGAAAACTTGAAGGGGATCCTTTAATGATTAAAGGTTTCTATAATACTTTACTAGAACCTTATCTAGATATTAATTTACCTCAAGGTATATTCTTCCAACAAGACTGGGCATCTTTACGTAAAGTAACTCCAGTTGCTTCAGGTGGTATCCATTGTGGTCAAATGCATCAATTACTAGATTATTTAGGTAACGATGTAGTACTGCAGTTTGGAGGTGGTACAATTGGTCACCCAGATGGTATACAAGCAGGTGCAACAGCAAACCGTGTAGCTTTAGAATCAATGGTAATAGCACGTAATGAAGGTCGCGATTATGTAACAGAAGGACCTCAAATTTTACAAGATGCAGCAAAAACATGTGGTCCTCTACAAACAGCATTAGATC

>C3_ KP729450
GAAGCCTCTGCAGCAGTAGCAGGTGAATCATCAACAGCTACATGGACTGTTGTATGGACTGATTTATTAACAGCATGTGATCTTTATCGTGCCAAAGCATATAAAGTTGATGCTGTACCAAATACTTCTGATCAATATTTTGCATATATTTCATATGATATTGATCTATTTGAAGAAGGATCTATTGCAAACTTAACAGCATCAATTATTGGTAACGTATTTGGATTTAAAGCAGTTAAAGCTTTAAGACTAGAAGATATGCGATTACCAGTAGCATACTTAAAAACTTTCCAAGGTCCTGCAACTGGTCTTGTTGTAGAACGTGAACGTATGGATAAATTCGGTCGTCCATTTTTAGGAGCGACTGTAAAACCTAAACTAGGTTTATCTGGGAAAAACTACGGAAGAGTAGTTTATGAGGGTTTAAGAGGTGGATTAGATTTCCTTAAAGATGATGAGAATATTAACTCTCAACCATTTATGCGTTGGAAAGAAAGATTCTTATACTCAATGGAAGCTGTGAATCGTTCAATTGCTGCAACAGGTGAAGTAAAAGGTCACTATATGAACATTACTGCAGCAACAATGGAAGATATGTATGAGAGAGCGGAATTTGCTAAGCAAATTGGTACAGTTATTATCATGATTGACTTAGTAATCGGATATACAGCTATCCAAACAATGGCAATTTGGTCTCGTAAAAATGACATGATCCTACATTTACATCGTGCAGGTAATTCAACTTATTCTCGTCAGAAAATTCATGGTATGAATTTCCGTGTAATCTGTAAGTGGATGCGTATGGCAGGAGTTGACCATATCCATGCCGGTACAGTAGTAGGAAAACTTGAAGGGGATCCTTTAATGATTAAAGGTTTCTATAATACTTTACTAGAACCTTATCTAGATATTAATTTACCTCAAGGTATATTCTTCCAACAAGACTGGGCATCTTTACGTAAAGTAACTCCAGTTGCTTCAGGTGGTATCCATTGTGGTCAAATGCATCAATTACTAGATTATTTAGGTAACGATGTAGTACTTCAGTTTGGAGGTGGTACAATTGGTCACCCAGATGGTATACAAGCAGGTGCAACAGCAAACCGTGTAGCTTTAGAATCAATGGTAATAGCACGTAATGAAGGTCGCGATTATGTAACAGAAGGACCTCAAATTTTACAAGATGCAGCAAAAACATGTGGTCCTCTACAAACAGCATTAGATC

>C4_ KP729451
GAAGCCTCTGCAGCAGTAGCAGGTGAATCATCAACAGCTACATGGACTGTTGTATGGACTGATTTATTAACAGCATGTGATCTTTATCGTGCCAAAGCATATAAAGTTGATGCTGTACCAAACACTTCTGATCAATATTTTGCATATATTTCATATGATATTGATCTATTTGAAGAAGGATCTATTGCAAACTTAACAGCATCAATTATTGGTAACGTATTTGGATTTAAAGCAGTTAAAGCTTTAAGACTAGAAGATATGCGATTACCAGTAGCATACTTAAAAACTTTCCAAGGTCCTGCAACTGGTCTTGTTGTAGAACGTGAACGTATGGATAAATTCGGTCGTCCATTTTTAGGAGCGACTGTAAAACCTAAACTAGGTTTATCTGGTAAAAACTACGGAAGAGTAGTTTATGAGGGTTTAAGAGGTGGATTAGATTTCCTTAAAGATGATGAGAATATTAACTCTCAACCATTTATGCGTTGGAAAGAAAGATTCTTATACTCAATGGAAGCTGTGAATCGTTCAATTGCTGCAACAGGTGAAGTAAAAGGTCACTATATGAACATTACTGCAGCAACAATGGAAGATATGTATGAGAGAGCGGAATTTGCTAAGCAAATTGGTACAGTTATTATCATGATTGACTTAGTAATCGGATATACAGCTATCCAAACAATGGCAATTTGGTCTCGTAAAAATGACATGATCCTACATTTACATCGTGCAGGTAATTCAACTTATTCTCGTCAGAAAATTCATGGTATGAACTTCCGTGTAATCTGTAAGTGGATGCGTATGGCAGGAGTTGACCATATCCATGCCGGTACAGTAGTAGGAAAACTTGAAGGGGATCCTTTAATGATTAAAGGTTTCTATAATACTTTACTAGAACCTTATCTAGATATTAATTTACCTCAAGGTATATTCTTCCAACAAGACTGGGCATCTTTACGTAAAGTAACTCCAGTTGCTTCAGGTGGTATCCATTGTGGTCAAATGCATCAATTACTAGATTATTTAGGTAACGATGTAGTACTTCAGTTTGGAGGTGGTACAATTGGTCACCCAGATGGTATACAAGCAGGTGCAACAGCAAACCGTGTAGCTTTAGAATCAATGGTAATAGCACGTAATGAAGGTCGCGATTATGTAACAGAAGGACCTCAAATTTTACAAGATGCAGCAAAAACATGTGGTCCTCTACAAACAGCATTAGATC

>C5_ KP729452
GAAGCCTCTGCAGCAGTAGCAGGTGAATCATCAACAGCTACATGGACTGTTGTATGGACTGATTTATTAACAGCATGTGATCTTTATCGTGCCAAAGCATATAAAGTTGATGCTGTACCAAACACTTCTGATCAATATTTTGCATATATTTCATATGATATTGATCTATTTGAAGAAGGATCTATTGCAAACTTAACAGCATCAATTATTGGTAACGTATTTGGATTTAAAGCAGTTAAAGCTTTAAGACTAGAAGATATGCGTTTACCAGTAGCATACTTAAAAACTTTCCAAGGTCCTGCAACTGGTCTTGTTGTAGAACGTGAACGTATGGATAAATTCGGTCGTCCATTTTTAGGAGCGACTGTAAAACCTAAACTAGGTTTATCTGGGAAAAACTACGGAAGAGTAGTTTATGAGGGTTTAAGAGGTGGATTAGATTTCCTTAAAGATGATGAGAATATTAACTCTCAACCATTTATGCGTTGGAAAGAAAGATTCTTATACTCAATGGAAGCTGTGAATCGTTCAATTGCTGCAACAGGTGAAGTAAAAGGTCACTATATGAACATTACTGCAGCAACAATGGAAGATATGTATGAGAGAGCGGAATTTGCTAAGCAAATTGGTACAGTTATTATCATGATTGACTTAGTAATCGGATATACAGCTATCCAAACAATGGCAATTTGGTCTCGTAAAAATGACATGATCCTACATTTACATCGTGCAGGTAATTCAACTTATTCTCGTCAGAAAATTCATGGTATGAATTTCCGTGTAATCTGTAAGTGGATGCGTATGGCAGGAGTTGACCATATCCATGCCGGTACAGTAGTAGGAAAACTTGAAGGGGATCCTTTAATGATTAAAGGTTTCTATAATACTTTACTAGAACCTTATCTAGATATTAATTTACCTCAAGGTATATTCTTCCAACAAGACTGGGCATCTTTACGTAAAGTAACTCCAGTTGCTTCAGGTGGTATCCATTGTGGTCAAATGCATCAATTACTAGATTATTTAGGTAACGATGTAGTACTTCAGTTTGGAGGTGGTACAATTGGTCACCCAGATGGTATACAAGCAGGTGCAACAGCAAACCGTGTAGCTTTAGAATCAATGGTAATAGCACGTAATGAAGGTCGCGATTATGTAACAGAAGGACCTCAAATTTTACAAGATGCAGCAAAAACATGTGGTCCTCTACAAACAGCATTAGATC

>C6_ KP729453
GAAGCCTCTGCAGCAGTAGCAGGTGAATCATCAACAGCTACATGGACTGTTGTATGGACTGATTTATTAACAGCATGTGATCTTTATCGTGCCAAAGCATATAAAGTTGATGCTGTACCAAACACTTCTGATCAATATTTTGCATATATTTCATATGATATTGATCTATTTGAAGAAGGATCTATTGCAAACTTAACAGCATCAATTATTGGTAACGTATTTGGATTTAAAGCAGTTAAAGCTTTAAGACTAGAAGATATGCGATTACCAGTAGCATACTTAAAAACTTTCCAAGGTCCTGCAACTGGTCTTGTTGTAGAACGTGAACGTATGGATAAATTCGGTCGTCCATTTTTAGGAGCGACTGTAAAACCTAAACTAGGTTTATCTGGGAAAAACTACGGAAGAGTAGTTTATGAGGGATTAAGAGGTGGATTAGATTTCCTTAAAGATGATGAGAATATTAACTCTCAACCATTTATGCGTTGGAAAGAAAGATTCTTATACTCAATGGAAGCTGTGAATCGTTCAATTGCTGCAACAGGTGAAGTAAAAGGTCACTATATGAACATTACTGCAGCAACAATGGAAGATATGTATGAGAGAGCGGAATTTGCTAAGCAAATTGGTACAGTTATTATCATGATTGACTTAGTAATCGGATATACAGCTATCCAAACAATGGCAATTTGGTCTCGTAAAAATGACATGATCCTACATTTACATCGTGCAGGTAATTCAACTTATTCTCGTCAGAAAATTCATGGTATGAATTTCCGTGTAATCTGTAAGTGGATGCGTATGGCAGGAGTTGACCATATCCATGCCGGTACAGTAGTAGGAAAACTTGAAGGGGATCCTTTAATGATTAAAGGTTTCTATAATACTTTACTAGAACCTTATCTAGATATTAATTTACCTCAAGGTATATTCTTCCAACAAGACTGGGCATCTTTACGTAAAGTAACTCCAGTTGCTTCAGGTGGTATCCATTGTGGTCAAATGCATCAATTACTAGATTATTTAGGTAACGATGTAGTACTTCAGTTTGGAGGTGGTACAATTGGTCACCCAGATGGTATACAAGCAGGTGCAACAGCAAACCGTGTAGCTTTAGAATCAATGGTAATAGCACGTAATGAAGGTCGCGATTATGTAACAGAAGGACCTCAAATTTTACAAGATGCAGCAAAAACATGTGGTCCTCTACAAACAGCATTAGATC

>C7_ KP729454
GAAGCCTCTGCAGCAGTAGCAGGTGAATCATCAACAGCTACATGGACTGTTGTATGGACTGATTTATTAACAGCATGTGATCTTTATCGTGCCAAAGCATATAAAGTTGATGCTGTACCAAACACTTCTGATCAATATTTTGCATATATTTCATATGATATTGATCTATTTGAAGAAGGATCTATTGCAAACTTAACAGCATCAATTATTGGTAACGTATTTGGATTTAAAGCAGTTAAAGCTTTAAGACTAGAAGATATGCGATTACCAGTAGCATACTTAAAAACTTTCCAAGGTCCTGCAACTGGTCTTGTTGTAGAACGTGAACGTATGGATAAATTCGGTCGTCCATTTTTAGGAGCGACTGTAAAACCTAAACTAGGTTTATCTGGGAAAAACTACGGAAGAGTAGCTTATGAGGGATTAAGAGGTGGATTAGATTTCCTTAAAGATGATGAGAATATTAACTCTCAACCATTTATGCGTTGGAAAGAAAGATTCTTATACTCAATGGAAGCTGTGAATCGTTCAATTGCTGCAACAGGTGAAGTAAAAGGTCACTATATGAACATTACTGCAGCAACAATGGAAGATATGTATGAGAGAGCGGAATTTGCTAAGCAAATTGGTACAGTTATTATCATGATTGACTTAGTAATCGGATATACAGCTATCCAAACAATGGCAATTTGGTCTCGTAAAAATGACATGATCCTACATTTACATCGTGCAGGTAATTCAACTTATTCTCGTCAGAAAATTCATGGTATGAATTTCCGTGTAATCTGTAAGTGGATGCGTATGGCAGGAGTTGACCATATCCATGCCGGTACAGTAGTAGGAAAACTTGAAGGGGATCCTTTAATGATTAAAGGTTTCTATAATACTTTACTAGAACCTTATCTAGATATTAATTTACCTCAAGGTATATTCTTCCAACAAGACTGGGCATCTTTACGTAAAGTAACTCCAGTTGCTTCAGGTGGTATCCATTGTGGTCAAATGCATCAATTACTAGATTATTTAGGTAACGATGTAGTACTTCAGTTTGGAGGTGGTACAATTGGTCACCCAGATGGTATACAAGCAGGTGCAACAGCAAACCGTGTAGCTTTAGAATCAATGGTAATAGCACGTAATGAAGGTCGCGATTATGTAACAGAAGGACCTCAAATTTTACAAGATGCAGCAAAAACATGTGGTCCTCTACAAACAGCATTAGATC

>C8_ KP729455
GAAGCCTCTGCAGCAGTAGCAGGTGAATCATCAACAGCTACATGGACTGTTGTATGGACTGATTTATTAACAGCATGTGATCTTTATCGTGCCAAAGCATATAAAGTTGATGCTGTACCAAACACTTCTGATCAATATTTTGCATATATTTCATATGATATTGATCTATTTGAAGAAGGATCTATTGCAAACTTAACAGCATCAATTATTGGTAACGTATTTGGATTTAAAGCAGTTAAAGCTTTAAGACTAGAAGATATGCGATTACCAGTAGCATACTTAAAAACTTTCCAAGGTCCTGCAACTGGTCTTGTTGTAGAACGTGAACGTATGGATAAATTCGGTCGTCCATTTTTAGGAGCGACTGTAAAACCTAAACTAGGTTTATCTGGGAAAAACTACGGAAGAGTAGTTTATGAGGGTTTAAGAGGTGGATTAGATTTCCTTAAAGATGATGAGAATATTAACTCTCAACCATTTATGCGTTGGAAAGAAAGATTCTTATACTCAATGGAAGCTGTGAATCGTTCAATTGCTGCAACAGGTGAAGTAAAAGGTCACTATATGAACATTACTGCAGCAACAATGGAAGATATGTATGAGAGAGCGGAATTTGCTAAGCAAATTGGTACAGTTATTATCATGATTGACTTAGTAATCGGATATACAGCTATCCAAACAATGGCAATTTGGTCTCGTAAAAATGACATGATCCTACATTTACATCGTGCAGGTAATTCAACTTATTCTCGTCAGAAAATTCATGGTATGAATTTCCGTGTAATCTGTAAGTGGATGCGTATGGCAGGAGTTGACCATATCCATGCCGGTACAGTAGTAGGAAAACTTGAAGGTGATCCTTTAATGATTAAAGGTTTCTATAATACTTTACTAGAACCTTATCTAGATATTAATTTACCTCAAGGTATATTCTTCCAACAAGACTGGGCATCTTTACGTAAAGTAACTCCAGTTGCTTCAGGTGGTATCCATTGTGGTCAAATGCATCAATTACTAGATTATTTAGGTAACGATGTAGTACTTCAGTTTGGAGGTGGTACAATTGGTCACCCAGATGGTATACAAGCAGGTGCAACAGCAAACCGTGTAGCTTTAGAATCAATGGTAATAGCACGTAATGAAGGTCGCGATTATGTAACAGAAGGACCTCAAATTTTACAAGATGCAGCAAAAACATGTGGTCCTCTACAAACAGCATTAGATC

>C9_ KP729456
GAAGCCTCTGCAGCAGTAGCAGGTGAATCATCAACAGCTACATGGACTGTTGTATGGACTGATTTATTAACAGCATGTGATCTTTATCGTGCCAAAGCATATAAAGTTGATGCTGTACCAAACACTTCTGATCAATATTTTGCATATATTTCATATGATATTGATCTATTTGAAGAAGGATCTATTGCAAACTTAACAGCATCAATTATTGGTAACGTATTTGGATTTAAAGCAGTTAAAGCTTTAAGACTAGAAGATATGCGATTACCAGTAGCATACTTAAAAACTTTCCAAGGTCCTGCAACTGGTCTTGTTGTAGAACGTGAACGTATGGATAAATTCGGTCGTCCATTTTTAGGAGCGACTGTAAAACCTAAACTAGGTTTATCTGGGAAAAACTACGGAAGAGTAGTTTATGAGGGTTTAAGAGGTGGATTAGATTTCCTTAAAGATGATGAGAATATTAACTCTCAACCATTTATGCGTTGGAAAGAAAGATTCTTATACTCAATGGAAGCTGTGAATCGTTCAATTGCTGCAACAGGTGAAGTAAAAGGTCACTATATGAACATTACTGCAGCAACAATGGAAGATATGTATGAGAGAGCGGAATTTGCTAAGCAAATTGGTACAGTTATTATCATGATTGACTTAGTAATCGGATATACAGCTATCCAAACAATGGCAATTTGGTCTCGTAAAAATGACATGATCCTACATTTACATCGTGCAGGTAATTCAACTTATTCTCGTCAGAAAATTCATGGTATGAATTTCCGTGTAATCTGTAAGTGGATGCGTATGGCAGGAGTTGACCATATCCATGCCGGTACAGTAGTAGGAAAACTTGAAGGGGATCCTTTAATGATTAAAGGTTTCTATAATACTTTACTAGAACCTTATCTAGATATTAATTTACCTCAAGGTATATTCTTCCAACAAGACTGGGCATCTTTACGTAAAGTAACTCCAGTTGCTTCAGGTGGTATCCATTGTGGTCAAATGCATCAATTACTAGATTATTTAGGTAACGATGTAGTACTGCAGTTTGGAGGTGGTACAATTGGTCACCCAGATGGTATACAAGCAGGTGCAACAGCAAACCGTGTAGCTTTAGAATCAATGGTAATAGCACGTAATGAAGGTCGCGATTATGTAACAGAAGGACCTCAAATTTTACAAGATGCAGCAAAAACATGTGGTCCTCTACAAACAGCATTAGATC

>C10_ KP729457
GAAGCCTCTGCAGCAGTAGCAGGTGAATCATCAACAGCTACATGGACTGTTGTATGGACTGATTTATTAACAGCATGTGATCTTTATCGTGCCAAAGCATATAAAGTTGATGCTGTACCAAATACTTCTGATCAATATTTTGCATATATTTCATATGATATTGATCTATTTGAAGAAGGATCTATTGCAAACTTAACAGCATCAATTATTGGTAACGTATTTGGATTTAAAGCAGTTAAAGCTTTAAGACTAGAAGATATGCGATTACCAGTAGCATACTTAAAAACTTTCCAAGGTCCTGCAACTGGTCTTGTTGTAGAACGTGAACGTATGGATAAATTCGGTCGTCCATTTTTAGGAGCGACTGTAAAACCTAAACTAGGTTTATCTGGGAAAAACTACGGAAGAGTAGTTTATGAGGGTTTAAGAGGTGGATTAGATTTCCTTAAAGATGATGAGAATATTAACTCTCAACCATTTATGCGTTGGAAAGAAAGATTCTTATACTCAATGGAAGCTGTGAATCGTTCAATTGCTGCAACAGGTGAAGTAAAAGGTCACTATATGAACATTACTGCAGCAACAATGGAAGATATGTATGAGAGAGCGGAATTTGCTAAGCAAATTGGTACAGTTATTATCATGATTGACTTAGTAATCGGATATACAGCTATCCAAACAATGGCAATTTGGTCTCGTAAAAATGACATGATCCTACATTTACATCGTGCAGGTAATTCAACTTATTCTCGTCAGAAAATTCATGGTATGAATTTCCGTGTAATCTGTAAGTGGATGCGTATGGCAGGAGTTGACCATATCCATGCCGGTACAGTAGTAGGAAAACTTGAAGGGGATCCTTTAATGATTAAAGGTTTCTATAATACCTTACTAGAACCTTATCTAGATATTAATTTACCTCAAGGTATATTCTTCCAACAAGACTGGGCATCTTTACGTAAAGTAACTCCAGTTGCTTCAGGTGGTATCCATTGTGGTCAAATGCATCAATTACTAGATTATTTAGGTAACGATGTAGTACTTCAGTTTGGAGGTGGTACAATTGGTCACCCAGATGGTATACAAGCAGGTGCAACAGCAAACCGTGTAGCTTTAGAATCAATGGTAATAGCACGTAATGAAGGTCGCGATTATGTAACAGAAGGACCTCAAATTTTACAAGATGCAGCAAAAACATGTGGTCCTCTACAAACAGCATTAGATC
